# Supplementary material for: 4-Allyl-2-meth­oxy­phenyl 3,4-dichloro­benzene­sulfonate
Source: Acta Crystallogr Sect E Struct Rep Online. 2011 Oct 29;67(Pt 11):o3082. doi: 10.1107/S1600536811044163 (PMC3247470; doi:10.1107/S1600536811044163)
Supplement: Supplementary file 1 [file e-67-o3082-sup1.cif]

##############################################################################
#                                                                            #
# This CIF contains the data in a paper accepted for publication in          #
# Acta Crystallographica Section E. It conforms to the requirements of       #
# Notes for Authors for Acta Crystallographica Section E, and has been       #
# peer reviewed under the auspices of the IUCr Commission on Journals.       #
#                                                                            #
# Full details of the Crystallographic Information File format               #
# are given in the paper "The Crystallographic Information File (CIF):       #
# a New Standard Archive File for Crystallography" by S. R. Hall, F. H.      #
# Allen and I. D. Brown [Acta Cryst. (1991), A47, 655-685].                  #
#                                                                            #
# The current version of the core CIF dictionary is obtainable from          #
# ftp://ftp.iucr.org/pub/cif_core.dic.                                       #
#                                                                            #
# Software is freely available for graphical display of the structure(s)     #
# in this CIF. For information consult the CIF software page                 #
# http://www.iucr.org/resources/cif/software.                                #
#                                                                            #
# This file may be used for bona fide research purposes within the           #
# scientific community so long as proper attribution is given to the journal # 
# article from which it was obtained.                                        #
#                                                                            #
##############################################################################
data_I
_audit_creation_method     SHELXL97
_chemical_name_systematic
;
4-Allyl-2-methoxyphenyl 3,4-dichlorobenzenesulfonate
;
_chemical_name_common     ?
_chemical_formula_moiety     'C16 H14 Cl2 O4 S'
_chemical_formula_sum     'C16 H14 Cl2 O4 S'
_chemical_formula_iupac     'C16 H14 Cl2 O4 S'
_chemical_formula_weight     373.23
_chemical_melting_point     ?
_symmetry_cell_setting     triclinic
_symmetry_space_group_name_H-M     'P -1'
_symmetry_space_group_name_Hall     '-P 1'
loop_
    _symmetry_equiv_pos_as_xyz
    'x, y, z'
    '-x, -y, -z'
_cell_length_a     8.8694(8)
_cell_length_b     9.7501(9)
_cell_length_c     10.3796(11)
_cell_angle_alpha     83.369(2)
_cell_angle_beta     76.1960(10)
_cell_angle_gamma     80.0380(10)
_cell_volume     855.95(14)
_cell_formula_units_Z     2
_cell_measurement_reflns_used     1336
_cell_measurement_theta_min     2.769
_cell_measurement_theta_max     23.714
_cell_measurement_temperature     298(2)
_exptl_crystal_description     prism
_exptl_crystal_colour     colourless
_exptl_crystal_size_max     0.45
_exptl_crystal_size_mid     0.40
_exptl_crystal_size_min     0.30
_exptl_crystal_density_diffrn     1.448
_exptl_crystal_density_meas     ?
_exptl_crystal_density_method     'not measured'
_exptl_crystal_F_000     384
_exptl_absorpt_coefficient_mu     0.517
_exptl_absorpt_correction_type     multi-scan
_exptl_absorpt_process_details     '(SADABS; Sheldrick, 1996)'
_exptl_absorpt_correction_T_min     0.8008
_exptl_absorpt_correction_T_max     0.8604
_exptl_special_details     ?
_diffrn_ambient_temperature     298(2)
_diffrn_radiation_type     MoK\a
_diffrn_radiation_wavelength     0.71073
_diffrn_radiation_source     'fine-focus sealed tube'
_diffrn_radiation_monochromator     graphite
_diffrn_measurement_device_type     'Bruker SMART APEX CCD area-detector'
_diffrn_measurement_method     '\w and \f'
_diffrn_detector_area_resol_mean     ?
_diffrn_reflns_number     4290
_diffrn_reflns_av_R_equivalents     0.0172
_diffrn_reflns_av_sigmaI/netI     0.0401
_diffrn_reflns_theta_min     2.77
_diffrn_reflns_theta_max     25.02
_diffrn_reflns_theta_full     25.02
_diffrn_measured_fraction_theta_max     0.984
_diffrn_measured_fraction_theta_full     0.984
_diffrn_reflns_limit_h_min     -10
_diffrn_reflns_limit_h_max     9
_diffrn_reflns_limit_k_min     -11
_diffrn_reflns_limit_k_max     11
_diffrn_reflns_limit_l_min     -9
_diffrn_reflns_limit_l_max     12
_diffrn_standards_number     ?
_diffrn_standards_interval_count     ?
_diffrn_standards_interval_time     ?
_diffrn_standards_decay_%     0
_refine_special_details     ?
_reflns_number_total     2967
_reflns_number_gt     1762
_reflns_threshold_expression     I>2\s(I)
_refine_ls_structure_factor_coef     Fsqd
_refine_ls_matrix_type     full
_refine_ls_R_factor_all     0.0877
_refine_ls_R_factor_gt     0.0476
_refine_ls_wR_factor_gt     0.1115
_refine_ls_wR_factor_ref     0.1400
_refine_ls_goodness_of_fit_ref     1.022
_refine_ls_restrained_S_all     1.022
_refine_ls_number_reflns     2967
_refine_ls_number_parameters     209
_refine_ls_number_restraints     0
_refine_ls_number_constraints     0
_refine_ls_hydrogen_treatment     constr
_refine_ls_weighting_scheme     calc
_refine_ls_weighting_details
         'calc w=1/[\s^2^(Fo^2^)+(0.0575P)^2^+0.4401P] where P=(Fo^2^+2Fc^2^)/3'
_atom_sites_solution_hydrogens     geom
_atom_sites_solution_primary     direct
_atom_sites_solution_secondary     difmap
_refine_ls_shift/su_max     0.001
_refine_ls_shift/su_mean     0.000
_refine_diff_density_max     0.356
_refine_diff_density_min     -0.332
_refine_ls_extinction_method     none
_refine_ls_extinction_coef     ?
loop_
    _atom_type_symbol
    _atom_type_description
    _atom_type_scat_dispersion_real
    _atom_type_scat_dispersion_imag
    _atom_type_scat_source
    'C' 'C' 0.0033 0.0016
                         'International Tables Vol C Tables 4.2.6.8 and 6.1.1.4'
    'H' 'H' 0.0000 0.0000
                         'International Tables Vol C Tables 4.2.6.8 and 6.1.1.4'
    'O' 'O' 0.0106 0.0060
                         'International Tables Vol C Tables 4.2.6.8 and 6.1.1.4'
    'S' 'S' 0.1246 0.1234
                         'International Tables Vol C Tables 4.2.6.8 and 6.1.1.4'
    'Cl' 'Cl' 0.1484 0.1585
                         'International Tables Vol C Tables 4.2.6.8 and 6.1.1.4'
_computing_data_collection     'SMART (Bruker, 2001)'
_computing_cell_refinement     'SAINT (Bruker, 2001)'
_computing_data_reduction     'SAINT (Bruker, 2001)'
_computing_structure_solution     'SHELXS97 (Sheldrick, 2008)'
_computing_structure_refinement     'SHELXL97 (Sheldrick, 2008)'
_computing_molecular_graphics     'SHELXTL (Sheldrick, 2008)'
_computing_publication_material     'SHELXTL (Sheldrick, 2008)'
loop_
    _atom_site_type_symbol
    _atom_site_label
    _atom_site_fract_x
    _atom_site_fract_y
    _atom_site_fract_z
    _atom_site_U_iso_or_equiv
    _atom_site_adp_type
    _atom_site_calc_flag
    _atom_site_refinement_flags
    _atom_site_occupancy
    _atom_site_symmetry_multiplicity
    _atom_site_disorder_assembly
    _atom_site_disorder_group
    Cl Cl1 0.82040(13) 0.91886(11) 1.44301(11) 0.0879(4) Uani d . 1 1 . .
    Cl Cl2 0.75166(16) 1.04135(13) 1.72255(11) 0.0992(4) Uani d . 1 1 . .
    O O1 0.5562(2) 1.4568(2) 1.2109(2) 0.0595(6) Uani d . 1 1 . .
    O O2 0.4219(3) 1.2645(3) 1.1872(3) 0.0871(9) Uani d . 1 1 . .
    O O3 0.2975(3) 1.4507(3) 1.3373(3) 0.0915(9) Uani d . 1 1 . .
    O O4 0.8069(3) 1.4105(3) 1.3153(2) 0.0630(6) Uani d . 1 1 . .
    S S1 0.43068(11) 1.35611(11) 1.28005(11) 0.0703(3) Uani d . 1 1 . .
    C C1 0.7014(4) 1.3996(3) 1.1322(3) 0.0552(9) Uani d . 1 1 . .
    C C2 0.8326(4) 1.3787(3) 1.1873(3) 0.0548(8) Uani d . 1 1 . .
    C C3 0.9776(4) 1.3308(4) 1.1077(4) 0.0653(10) Uani d . 1 1 . .
    H H3 1.0669 1.3146 1.1428 0.078 Uiso calc R 1 1 . .
    C C4 0.9901(5) 1.3068(4) 0.9758(4) 0.0733(11) Uani d . 1 1 . .
    C C5 0.8575(6) 1.3299(4) 0.9242(4) 0.0807(12) Uani d . 1 1 . .
    H H5 0.8659 1.3141 0.8359 0.097 Uiso calc R 1 1 . .
    C C6 0.7135(5) 1.3759(4) 1.0020(4) 0.0716(11) Uani d . 1 1 . .
    H H6 0.6244 1.3909 0.9669 0.086 Uiso calc R 1 1 . .
    C C7 0.9350(5) 1.3767(6) 1.3797(4) 0.0961(15) Uani d . 1 1 . .
    H H7A 0.9763 1.2793 1.3742 0.144 Uiso calc R 1 1 . .
    H H7B 0.8993 1.3964 1.4715 0.144 Uiso calc R 1 1 . .
    H H7C 1.0157 1.4315 1.3369 0.144 Uiso calc R 1 1 . .
    C C8 1.1522(6) 1.2558(5) 0.8904(4) 0.0989(16) Uani d . 1 1 . .
    H H8A 1.1523 1.2820 0.7973 0.119 Uiso calc R 1 1 . .
    H H8B 1.2304 1.3008 0.9136 0.119 Uiso calc R 1 1 . .
    C C9 1.1938(7) 1.1033(5) 0.9099(4) 0.1003(16) Uani d . 1 1 . .
    H H9 1.1251 1.0486 0.8940 0.120 Uiso calc R 1 1 . .
    C C10 1.3139(8) 1.0416(7) 0.9462(5) 0.133(2) Uani d . 1 1 . .
    H H10A 1.3855 1.0926 0.9632 0.159 Uiso calc R 1 1 . .
    H H10B 1.3318 0.9445 0.9563 0.159 Uiso calc R 1 1 . .
    C C11 0.5144(4) 1.2605(4) 1.4070(3) 0.0578(9) Uani d . 1 1 . .
    C C12 0.6161(4) 1.1383(4) 1.3789(3) 0.0564(9) Uani d . 1 1 . .
    H H12 0.6347 1.1026 1.2964 0.068 Uiso calc R 1 1 . .
    C C13 0.6895(4) 1.0704(4) 1.4771(4) 0.0588(9) Uani d . 1 1 . .
    C C14 0.6590(4) 1.1249(4) 1.6005(4) 0.0651(10) Uani d . 1 1 . .
    C C15 0.5542(5) 1.2442(4) 1.6267(4) 0.0728(11) Uani d . 1 1 . .
    H H15 0.5319 1.2779 1.7105 0.087 Uiso calc R 1 1 . .
    C C16 0.4817(4) 1.3143(4) 1.5303(4) 0.0682(10) Uani d . 1 1 . .
    H H16 0.4120 1.3965 1.5473 0.082 Uiso calc R 1 1 . .
loop_
    _atom_site_aniso_label
    _atom_site_aniso_U_11
    _atom_site_aniso_U_22
    _atom_site_aniso_U_33
    _atom_site_aniso_U_12
    _atom_site_aniso_U_13
    _atom_site_aniso_U_23
    Cl1 0.0900(8) 0.0784(7) 0.0890(8) 0.0078(6) -0.0208(6) -0.0102(6)
    Cl2 0.1245(11) 0.1074(9) 0.0685(7) -0.0214(8) -0.0319(7) 0.0095(6)
    O1 0.0484(14) 0.0575(14) 0.0743(16) 0.0003(11) -0.0208(12) -0.0098(12)
    O2 0.089(2) 0.091(2) 0.099(2) -0.0254(16) -0.0462(17) -0.0127(16)
    O3 0.0432(15) 0.109(2) 0.120(2) 0.0058(15) -0.0224(15) -0.0165(18)
    O4 0.0466(13) 0.0839(17) 0.0603(15) -0.0047(12) -0.0146(11) -0.0154(13)
    S1 0.0509(6) 0.0797(7) 0.0867(7) -0.0086(5) -0.0258(5) -0.0125(5)
    C1 0.057(2) 0.049(2) 0.060(2) -0.0025(16) -0.0165(17) -0.0059(16)
    C2 0.054(2) 0.049(2) 0.060(2) -0.0053(16) -0.0118(17) -0.0059(16)
    C3 0.058(2) 0.061(2) 0.068(2) -0.0009(18) -0.0059(19) 0.0014(18)
    C4 0.086(3) 0.053(2) 0.063(3) 0.005(2) 0.004(2) 0.0011(19)
    C5 0.103(4) 0.074(3) 0.059(2) -0.001(3) -0.015(2) -0.008(2)
    C6 0.084(3) 0.068(3) 0.064(2) 0.000(2) -0.026(2) -0.005(2)
    C7 0.057(2) 0.158(5) 0.082(3) -0.004(3) -0.034(2) -0.023(3)
    C8 0.101(3) 0.076(3) 0.086(3) 0.011(3) 0.023(3) 0.002(2)
    C9 0.109(4) 0.095(4) 0.073(3) 0.018(3) 0.008(3) -0.017(3)
    C10 0.156(6) 0.141(5) 0.078(3) 0.031(5) -0.014(4) -0.017(3)
    C11 0.048(2) 0.062(2) 0.066(2) -0.0153(17) -0.0104(17) -0.0087(18)
    C12 0.051(2) 0.062(2) 0.059(2) -0.0159(18) -0.0095(17) -0.0103(17)
    C13 0.054(2) 0.057(2) 0.065(2) -0.0165(17) -0.0068(18) -0.0049(18)
    C14 0.070(2) 0.072(3) 0.055(2) -0.026(2) -0.0103(18) 0.0020(19)
    C15 0.081(3) 0.076(3) 0.059(2) -0.018(2) -0.002(2) -0.014(2)
    C16 0.062(2) 0.066(2) 0.071(3) -0.0100(19) 0.001(2) -0.017(2)
_geom_special_details     ?
loop_
    _geom_bond_atom_site_label_1
    _geom_bond_atom_site_label_2
    _geom_bond_site_symmetry_2
    _geom_bond_distance
    _geom_bond_publ_flag
    Cl1 C13 . 1.729(4) ?
    Cl2 C14 . 1.724(4) ?
    O1 C1 . 1.411(4) ?
    O1 S1 . 1.598(2) ?
    O2 S1 . 1.411(3) ?
    O3 S1 . 1.419(3) ?
    O4 C2 . 1.356(4) ?
    O4 C7 . 1.424(4) ?
    S1 C11 . 1.761(4) ?
    C1 C6 . 1.372(5) ?
    C1 C2 . 1.390(4) ?
    C2 C3 . 1.389(5) ?
    C3 C4 . 1.391(5) ?
    C3 H3 . 0.9300 ?
    C4 C5 . 1.378(6) ?
    C4 C8 . 1.531(5) ?
    C5 C6 . 1.371(6) ?
    C5 H5 . 0.9300 ?
    C6 H6 . 0.9300 ?
    C7 H7A . 0.9600 ?
    C7 H7B . 0.9600 ?
    C7 H7C . 0.9600 ?
    C8 C9 . 1.471(6) ?
    C8 H8A . 0.9700 ?
    C8 H8B . 0.9700 ?
    C9 C10 . 1.247(7) ?
    C9 H9 . 0.9300 ?
    C10 H10A . 0.9300 ?
    C10 H10B . 0.9300 ?
    C11 C12 . 1.379(4) ?
    C11 C16 . 1.387(5) ?
    C12 C13 . 1.383(5) ?
    C12 H12 . 0.9300 ?
    C13 C14 . 1.391(5) ?
    C14 C15 . 1.367(5) ?
    C15 C16 . 1.371(5) ?
    C15 H15 . 0.9300 ?
    C16 H16 . 0.9300 ?
loop_
    _geom_angle_atom_site_label_1
    _geom_angle_atom_site_label_2
    _geom_angle_atom_site_label_3
    _geom_angle_site_symmetry_1
    _geom_angle_site_symmetry_3
    _geom_angle
    _geom_angle_publ_flag
    C1 O1 S1 . . 119.2(2) ?
    C2 O4 C7 . . 117.7(3) ?
    O2 S1 O3 . . 121.23(17) ?
    O2 S1 O1 . . 109.01(16) ?
    O3 S1 O1 . . 102.96(16) ?
    O2 S1 C11 . . 109.38(17) ?
    O3 S1 C11 . . 109.49(18) ?
    O1 S1 C11 . . 103.13(14) ?
    C6 C1 C2 . . 121.5(3) ?
    C6 C1 O1 . . 120.5(3) ?
    C2 C1 O1 . . 117.9(3) ?
    O4 C2 C3 . . 125.6(3) ?
    O4 C2 C1 . . 116.1(3) ?
    C3 C2 C1 . . 118.3(3) ?
    C2 C3 C4 . . 120.3(4) ?
    C2 C3 H3 . . 119.8 ?
    C4 C3 H3 . . 119.8 ?
    C5 C4 C3 . . 119.7(4) ?
    C5 C4 C8 . . 121.3(4) ?
    C3 C4 C8 . . 118.9(4) ?
    C6 C5 C4 . . 120.5(4) ?
    C6 C5 H5 . . 119.7 ?
    C4 C5 H5 . . 119.7 ?
    C5 C6 C1 . . 119.7(4) ?
    C5 C6 H6 . . 120.2 ?
    C1 C6 H6 . . 120.2 ?
    O4 C7 H7A . . 109.5 ?
    O4 C7 H7B . . 109.5 ?
    H7A C7 H7B . . 109.5 ?
    O4 C7 H7C . . 109.5 ?
    H7A C7 H7C . . 109.5 ?
    H7B C7 H7C . . 109.5 ?
    C9 C8 C4 . . 111.4(4) ?
    C9 C8 H8A . . 109.4 ?
    C4 C8 H8A . . 109.4 ?
    C9 C8 H8B . . 109.4 ?
    C4 C8 H8B . . 109.4 ?
    H8A C8 H8B . . 108.0 ?
    C10 C9 C8 . . 125.2(6) ?
    C10 C9 H9 . . 117.4 ?
    C8 C9 H9 . . 117.4 ?
    C9 C10 H10A . . 120.0 ?
    C9 C10 H10B . . 120.0 ?
    H10A C10 H10B . . 120.0 ?
    C12 C11 C16 . . 122.1(3) ?
    C12 C11 S1 . . 119.1(3) ?
    C16 C11 S1 . . 118.7(3) ?
    C11 C12 C13 . . 118.1(3) ?
    C11 C12 H12 . . 121.0 ?
    C13 C12 H12 . . 121.0 ?
    C12 C13 C14 . . 120.1(3) ?
    C12 C13 Cl1 . . 118.9(3) ?
    C14 C13 Cl1 . . 121.0(3) ?
    C15 C14 C13 . . 120.5(3) ?
    C15 C14 Cl2 . . 119.3(3) ?
    C13 C14 Cl2 . . 120.2(3) ?
    C14 C15 C16 . . 120.4(4) ?
    C14 C15 H15 . . 119.8 ?
    C16 C15 H15 . . 119.8 ?
    C15 C16 C11 . . 118.8(4) ?
    C15 C16 H16 . . 120.6 ?
    C11 C16 H16 . . 120.6 ?
loop_
    _geom_torsion_atom_site_label_1
    _geom_torsion_atom_site_label_2
    _geom_torsion_atom_site_label_3
    _geom_torsion_atom_site_label_4
    _geom_torsion_site_symmetry_1
    _geom_torsion_site_symmetry_2
    _geom_torsion_site_symmetry_3
    _geom_torsion_site_symmetry_4
    _geom_torsion
    _geom_torsion_publ_flag
    C1 O1 S1 O2 . . . . -44.3(3) ?
    C1 O1 S1 O3 . . . . -174.3(2) ?
    C1 O1 S1 C11 . . . . 71.8(3) ?
    S1 O1 C1 C6 . . . . 82.4(4) ?
    S1 O1 C1 C2 . . . . -102.5(3) ?
    C7 O4 C2 C3 . . . . -8.0(5) ?
    C7 O4 C2 C1 . . . . 173.5(3) ?
    C6 C1 C2 O4 . . . . 177.7(3) ?
    O1 C1 C2 O4 . . . . 2.6(5) ?
    C6 C1 C2 C3 . . . . -1.0(5) ?
    O1 C1 C2 C3 . . . . -176.0(3) ?
    O4 C2 C3 C4 . . . . -177.4(3) ?
    C1 C2 C3 C4 . . . . 1.0(5) ?
    C2 C3 C4 C5 . . . . -0.5(6) ?
    C2 C3 C4 C8 . . . . 179.2(3) ?
    C3 C4 C5 C6 . . . . -0.2(6) ?
    C8 C4 C5 C6 . . . . -179.9(4) ?
    C4 C5 C6 C1 . . . . 0.3(6) ?
    C2 C1 C6 C5 . . . . 0.3(6) ?
    O1 C1 C6 C5 . . . . 175.2(3) ?
    C5 C4 C8 C9 . . . . -96.5(5) ?
    C3 C4 C8 C9 . . . . 83.8(5) ?
    C4 C8 C9 C10 . . . . -123.3(6) ?
    O2 S1 C11 C12 . . . . 27.3(3) ?
    O3 S1 C11 C12 . . . . 162.3(3) ?
    O1 S1 C11 C12 . . . . -88.6(3) ?
    O2 S1 C11 C16 . . . . -155.9(3) ?
    O3 S1 C11 C16 . . . . -20.9(3) ?
    O1 S1 C11 C16 . . . . 88.2(3) ?
    C16 C11 C12 C13 . . . . -1.5(5) ?
    S1 C11 C12 C13 . . . . 175.2(2) ?
    C11 C12 C13 C14 . . . . 0.6(5) ?
    C11 C12 C13 Cl1 . . . . -178.8(3) ?
    C12 C13 C14 C15 . . . . 1.2(5) ?
    Cl1 C13 C14 C15 . . . . -179.4(3) ?
    C12 C13 C14 Cl2 . . . . -179.4(3) ?
    Cl1 C13 C14 Cl2 . . . . -0.1(4) ?
    C13 C14 C15 C16 . . . . -2.2(6) ?
    Cl2 C14 C15 C16 . . . . 178.5(3) ?
    C14 C15 C16 C11 . . . . 1.3(6) ?
    C12 C11 C16 C15 . . . . 0.6(5) ?
    S1 C11 C16 C15 . . . . -176.2(3) ?
data_global
_journal_date_recd_electronic     2011-10-11
_journal_date_accepted     2011-10-24
_journal_name_full     'Acta Crystallographica, Section E'
_journal_year     2011
_journal_volume     67
_journal_issue     11
_journal_page_first     o3082
_journal_page_last     o3082
_journal_paper_category     QO
_journal_coeditor_code     BH2390
_publ_contact_author_name     'Jin-Ming Gao'
_publ_contact_author_address
;
College of Science
Northwest A&F University
Yangling 712100
People's Republic of China
;
_publ_contact_author_email     mnathantuan@yahoo.com
_publ_contact_author_fax     +86-29-87092226
_publ_contact_author_phone
                    86000000000000E294
_publ_section_title
;
4-Allyl-2-methoxyphenyl 3,4-dichlorobenzenesulfonate
;
loop_
    _publ_author_name
    _publ_author_footnote
    _publ_author_address
    "Ma, Ya-Tuan" .
;
College of Science and College of Life Sciences
Northwest A&F University
Yangling Shaanxi 712100
People's Republic of China
;
    "Gao, Zhao-Feng" .
;
College of Science
Northwest A&F University
Yangling Shaanxi 712100
People's Republic of China
;
    "Liu, Qi-Chao" .
;
College of Science
Northwest A&F University
Yangling Shaanxi 712100
People's Republic of China
;
    "Jin, Gang" .
;
College of Science
Northwest A&F University
Yangling Shaanxi 712100
People's Republic of China
;
    "Gao, Jin-Ming" .
;
College of Science
Northwest A&F University
Yangling Shaanxi 712100
People's Republic of China
;
