# Supplementary material for: 4-Allyl-2-meth­oxy­phenyl 3,4-dichloro­benzene­sulfonate
Source: Acta Crystallogr Sect E Struct Rep Online. 2011 Oct 29;67(Pt 11):o3082. doi: 10.1107/S1600536811044163 (PMC3247470; doi:10.1107/S1600536811044163)
Supplement: Supplementary file 2 [file e-67-o3082-Isup2.hkl]

# 
# h,k,l, Fc-squared, Fo-squared, sigma(Fo-squared) and status flag 
# 
data_I
_shelx_title ' 110927e in P-1' 
_shelx_refln_list_code          4 
_shelx_F_calc_maximum      157.12 
_exptl_crystal_F_000       384.00 
_reflns_d_resolution_high  0.8403 
 
loop_ 
 _symmetry_equiv_pos_as_xyz 
 'x, y, z' 
 '-x, -y, -z' 
 
_cell_length_a     8.8694 
_cell_length_b     9.7501 
_cell_length_c    10.3796 
_cell_angle_alpha  83.369 
_cell_angle_beta   76.196 
_cell_angle_gamma  80.038 
 
_shelx_F_squared_multiplier     1.000 
 
loop_ 
 _refln_index_h 
 _refln_index_k 
 _refln_index_l 
 _refln_F_squared_calc 
 _refln_F_squared_meas 
 _refln_F_squared_sigma 
 _refln_observed_status 
   2   0   0      605.64      657.99     11.71 o 
   3   0   0      680.44      707.13     13.55 o 
   4   0   0      177.42      220.76      7.01 o 
   5   0   0      208.11      205.69      7.48 o 
   6   0   0       23.38       27.79      4.16 o 
   7   0   0      227.91      209.21      9.19 o 
   8   0   0      219.37      229.44     10.30 o 
   9   0   0        0.12       -0.27      3.43 o 
  10   0   0        1.91       -0.22      5.18 o 
  -9   1   0       32.25       38.72      6.37 o 
  -8   1   0       85.92       83.92      6.54 o 
  -7   1   0      177.38      170.84      8.23 o 
  -6   1   0        3.29        1.49      2.36 o 
  -5   1   0       47.64       45.77      3.70 o 
  -4   1   0      930.70      926.06     17.67 o 
  -3   1   0      107.19       86.85      3.61 o 
  -2   1   0     3710.21     3630.20     53.01 o 
  -1   1   0       10.08        7.17      0.89 o 
   1   1   0      726.14      790.04     13.26 o 
   2   1   0     3415.61     3466.37     51.03 o 
   3   1   0       93.79      100.94      4.14 o 
   4   1   0      640.01      616.76     13.68 o 
   5   1   0        2.50        2.40      2.03 o 
   6   1   0      110.38      123.33      6.63 o 
   7   1   0       96.74      103.14      7.14 o 
   8   1   0       45.83       41.97      6.43 o 
   9   1   0        5.67        4.38      4.45 o 
  10   1   0        9.63        7.81      5.10 o 
  -9   2   0        0.25        1.27      4.01 o 
  -8   2   0       13.97       14.67      4.70 o 
  -7   2   0      106.60      107.48      6.97 o 
  -6   2   0       72.77       86.54      5.48 o 
  -5   2   0      252.03      245.90      8.30 o 
  -4   2   0        1.07        1.43      1.65 o 
  -3   2   0       26.61       26.57      2.40 o 
  -2   2   0        0.00        0.82      1.02 o 
  -1   2   0     1335.31     1438.96     22.90 o 
   0   2   0      141.20      139.21      2.66 o 
   1   2   0      301.83      253.12      3.05 o 
   2   2   0    24687.20    18157.28    258.14 o 
   3   2   0      911.24      930.86     17.51 o 
   4   2   0      227.80      231.35      7.65 o 
   5   2   0       83.30       87.84      5.34 o 
   6   2   0      107.46      102.46      6.17 o 
   7   2   0      130.74      136.32      7.86 o 
   8   2   0       49.34       36.25      5.99 o 
   9   2   0        0.25       -1.58      4.00 o 
  10   2   0       26.19       38.56      6.83 o 
  -9   3   0        0.08       -2.49      4.34 o 
  -8   3   0        1.69        1.43      3.74 o 
  -7   3   0       95.51      101.52      6.77 o 
  -6   3   0        3.72       -1.85      2.47 o 
  -5   3   0        1.93        3.34      2.42 o 
  -4   3   0        1.38        1.33      1.78 o 
  -3   3   0       12.12       19.83      2.72 o 
  -2   3   0      353.43      399.43      9.55 o 
  -1   3   0      153.20      143.96      2.99 o 
   0   3   0     5114.37     4986.23     90.62 o 
   1   3   0     1595.82     1769.15     21.30 o 
   2   3   0       21.74       24.52      1.62 o 
   3   3   0      268.27      269.33      7.97 o 
   4   3   0      730.58      744.31     16.40 o 
   5   3   0       35.87       38.85      4.59 o 
   6   3   0       10.08       10.97      3.16 o 
   7   3   0       25.34       20.90      4.79 o 
   8   3   0        8.32        7.77      4.10 o 
   9   3   0        0.53       -1.02      3.67 o 
  10   3   0        0.99       -4.14      4.12 o 
  -8   4   0       19.90       26.10      5.83 o 
  -7   4   0       11.20       10.08      4.34 o 
  -6   4   0        0.01       -1.67      2.81 o 
  -5   4   0      130.63      118.59      6.47 o 
  -4   4   0      367.43      389.90     11.26 o 
  -3   4   0      195.66      172.78      6.74 o 
  -2   4   0      184.61      226.55      6.33 o 
  -1   4   0        0.76        1.69      0.83 o 
   0   4   0      846.65      835.02      8.41 o 
   1   4   0      367.59      369.42      4.56 o 
   2   4   0      187.22      197.86      4.29 o 
   3   4   0      709.63      732.54     10.36 o 
   4   4   0     2312.84     2405.18     40.88 o 
   5   4   0       83.56       74.48      5.41 o 
   6   4   0       21.39       21.43      4.34 o 
   7   4   0       59.25       55.57      6.01 o 
   8   4   0       70.14       63.64      5.85 o 
   9   4   0       14.49       17.13      4.87 o 
  10   4   0        0.76       -5.01      4.14 o 
  -8   5   0        5.23        1.88      2.95 o 
  -7   5   0        5.65        4.23      4.29 o 
  -6   5   0        1.63       -1.83      3.51 o 
  -5   5   0      504.62      564.18     10.77 o 
  -4   5   0      158.32      147.55      9.46 o 
  -3   5   0        0.70       -0.50      1.18 o 
  -2   5   0       52.94       51.11      2.85 o 
  -1   5   0       21.20       29.94      3.68 o 
   0   5   0      276.53      281.42      3.96 o 
   1   5   0       71.28       61.98      2.39 o 
   2   5   0      871.86      949.83     12.88 o 
   3   5   0       37.65       31.10      2.36 o 
   4   5   0      168.53      190.09      5.32 o 
   5   5   0      380.02      359.37      7.52 o 
   6   5   0      293.06      272.41     10.90 o 
   7   5   0        3.16       -0.54      3.34 o 
   8   5   0       50.15       41.01      5.14 o 
   9   5   0        3.15        3.60      3.80 o 
  -7   6   0        2.09        5.41      4.23 o 
  -6   6   0       33.03       41.93      6.14 o 
  -5   6   0        1.58        0.45      3.38 o 
  -4   6   0       40.04       37.59      3.44 o 
  -3   6   0      843.79      822.24     13.49 o 
  -2   6   0       50.80       54.72      2.69 o 
  -1   6   0      154.77      121.13      6.43 o 
   0   6   0      328.41      309.56      6.64 o 
   1   6   0      210.75      201.89      3.51 o 
   2   6   0      895.40      913.09     15.10 o 
   3   6   0      114.87      108.69      6.86 o 
   4   6   0       80.69       64.79      3.27 o 
   5   6   0        2.97       -2.51      2.36 o 
   6   6   0       61.68       61.38      6.96 o 
   7   6   0        3.54        3.98      4.32 o 
   8   6   0       31.61       28.31      6.27 o 
   9   6   0        1.87        2.31      3.09 o 
  -7   7   0        4.35        0.16      4.52 o 
  -6   7   0        5.19        2.91      3.90 o 
  -5   7   0       19.35       29.04      5.61 o 
  -4   7   0       64.79       66.18      6.30 o 
  -3   7   0       21.02       24.30      4.87 o 
  -2   7   0        7.69        5.78      3.40 o 
  -1   7   0       12.53        7.70      3.20 o 
   0   7   0       92.51       98.31      4.04 o 
   1   7   0        0.27       -0.17      1.47 o 
   2   7   0      123.96      126.36      6.46 o 
   3   7   0       40.74       37.64      4.79 o 
   4   7   0       34.34       38.57      5.50 o 
   5   7   0        2.72       -2.63      2.74 o 
   6   7   0       24.57       34.74      5.94 o 
   7   7   0       85.28       85.21      7.39 o 
   8   7   0       45.37       54.90      8.05 o 
  -6   8   0       11.67        5.43      4.83 o 
  -5   8   0        0.01       -1.60      3.32 o 
  -4   8   0        0.92        0.02      3.65 o 
  -3   8   0        6.79        3.38      3.96 o 
  -2   8   0        0.11        0.56      3.27 o 
  -1   8   0      316.84      286.23     11.64 o 
   0   8   0        0.44        0.36      3.40 o 
   1   8   0       11.20       12.08      2.53 o 
   2   8   0       13.82       11.86      2.54 o 
   3   8   0       33.38       39.18      3.43 o 
   4   8   0      121.21      133.28      8.25 o 
   5   8   0        8.49        5.54      4.00 o 
   6   8   0        2.40       -4.45      3.29 o 
   7   8   0        0.44       -4.14      4.07 o 
   8   8   0        0.00       -6.29      4.20 o 
  -5   9   0        7.14        8.08      5.01 o 
  -4   9   0        6.34        0.85      4.07 o 
  -3   9   0        3.76       -1.33      3.74 o 
  -2   9   0        6.62        4.65      4.14 o 
  -1   9   0       13.30       16.74      5.38 o 
   0   9   0        1.75        2.16      3.69 o 
   1   9   0        7.13        7.11      2.55 o 
   2   9   0       78.29       84.33      4.42 o 
   3   9   0        3.39        6.10      4.09 o 
   4   9   0        8.75        5.96      4.30 o 
   5   9   0        0.16       -0.76      3.89 o 
   6   9   0        1.87       -1.71      4.10 o 
   7   9   0        0.03        1.49      4.92 o 
  -3  10   0        0.18       -5.25      4.21 o 
  -2  10   0       19.02       19.56      6.28 o 
  -1  10   0        7.42        9.26      4.99 o 
   0  10   0       15.41       14.69      5.74 o 
   1  10   0       77.08       83.99      7.79 o 
   2  10   0        5.48        3.78      4.90 o 
   3  10   0        6.95       -2.76      3.72 o 
   4  10   0        4.93        0.16      4.50 o 
   5  10   0        1.14       -4.36      4.01 o 
   6  10   0       37.33       48.67      8.14 o 
  -1  11   0       17.52       22.72      6.63 o 
   0  11   0        0.94        3.01      4.90 o 
   1  11   0        0.46       -2.80      4.90 o 
   2  11   0        2.23       -3.83      4.45 o 
   3  11   0       11.32        5.43      5.16 o 
   4  11   0        5.49       10.97      6.25 o 
  -3 -11   1        0.01        0.33      4.78 o 
  -2 -11   1       21.33       28.04      7.10 o 
  -1 -11   1        0.49       -1.82      5.09 o 
   0 -11   1        1.29        2.80      5.03 o 
   1 -11   1        0.66       -4.98      4.81 o 
  -5 -10   1        0.17       -0.22      4.23 o 
  -4 -10   1       18.31       22.54      6.14 o 
  -3 -10   1       24.49       16.44      5.45 o 
  -2 -10   1        0.84        1.25      4.50 o 
  -1 -10   1       25.38       38.18      6.20 o 
   0 -10   1        1.39       -0.15      3.87 o 
   1 -10   1       54.27       89.57      9.33 o 
   2 -10   1        0.00       -1.98      4.52 o 
   3 -10   1        1.11       -1.00      3.96 o 
  -7  -9   1        7.05        9.21      5.70 o 
  -6  -9   1        7.97        2.38      4.34 o 
  -5  -9   1        0.83       -0.38      3.69 o 
  -4  -9   1        2.54       -0.45      3.25 o 
  -3  -9   1       26.11       23.88      5.41 o 
  -2  -9   1       42.04       38.19      4.02 o 
  -1  -9   1       14.46       21.26      4.76 o 
   0  -9   1       19.73       20.64      3.44 o 
   1  -9   1        0.09       -1.71      3.63 o 
   2  -9   1       55.01       52.98      7.17 o 
   3  -9   1        5.40       10.66      4.90 o 
   4  -9   1       15.15        3.83      4.58 o 
   5  -9   1       17.88       24.66      6.37 o 
  -8  -8   1        4.59        0.45      5.07 o 
  -7  -8   1        0.43        2.54      4.65 o 
  -6  -8   1        6.41        4.34      4.36 o 
  -5  -8   1        0.08       -2.12      3.11 o 
  -4  -8   1        1.90       -3.05      3.05 o 
  -3  -8   1        1.13       -0.81      2.13 o 
  -2  -8   1      376.81      401.88      8.90 o 
  -1  -8   1        4.57        2.16      2.12 o 
   0  -8   1        1.54       -2.18      1.89 o 
   1  -8   1      115.80      130.32      7.95 o 
   2  -8   1       16.17       11.33      4.29 o 
   3  -8   1       81.59       84.48      7.26 o 
   4  -8   1       11.83        7.48      4.32 o 
   5  -8   1       24.99       31.22      6.37 o 
   6  -8   1       36.62       46.89      7.54 o 
  -8  -7   1       37.76       35.81      6.74 o 
  -7  -7   1       51.11       24.75      5.36 o 
  -6  -7   1        3.84        1.94      3.63 o 
  -5  -7   1        4.54       -3.25      2.89 o 
  -4  -7   1        1.92        1.11      2.02 o 
  -3  -7   1        2.09        0.61      1.79 o 
  -2  -7   1      141.45      131.60      4.73 o 
  -1  -7   1        0.14       -1.21      1.49 o 
   0  -7   1        0.04       -1.14      1.57 o 
   1  -7   1       15.15       14.46      3.66 o 
   2  -7   1        3.19       -1.23      2.69 o 
   3  -7   1       14.48       19.05      4.67 o 
   4  -7   1       23.62       29.48      5.34 o 
   5  -7   1       42.25       54.68      7.01 o 
   6  -7   1        0.28        3.05      4.12 o 
   7  -7   1        0.31        3.92      5.09 o 
  -9  -6   1        1.10       -2.42      2.52 o 
  -8  -6   1       18.82       17.74      5.61 o 
  -7  -6   1       11.69        6.47      4.54 o 
  -6  -6   1       84.37       80.05      6.50 o 
  -5  -6   1        2.09       -0.52      1.91 o 
  -4  -6   1      170.83      172.98      5.31 o 
  -3  -6   1       48.07       42.92      2.99 o 
  -2  -6   1       35.18       35.02      2.87 o 
  -1  -6   1      785.50      796.38     13.07 o 
   0  -6   1       91.35      105.40      3.91 o 
   1  -6   1        6.30        3.56      1.63 o 
   2  -6   1        1.76       -1.00      2.02 o 
   3  -6   1       51.39       51.01      4.96 o 
   4  -6   1       50.18       53.27      6.10 o 
   5  -6   1      100.60       86.81      6.83 o 
   6  -6   1       50.47       69.99      7.65 o 
   7  -6   1        0.74       -1.22      3.67 o 
  -9  -5   1        1.56       -0.60      3.29 o 
  -8  -5   1        1.60        2.36      3.03 o 
  -7  -5   1       74.99       91.31      7.06 o 
  -6  -5   1      314.69      319.70     11.80 o 
  -5  -5   1      252.97      225.49      6.34 o 
  -4  -5   1       17.29       22.36      3.78 o 
  -3  -5   1        0.13        0.81      1.46 o 
  -2  -5   1       51.07       49.70      2.71 o 
  -1  -5   1      561.73      601.18      9.54 o 
   0  -5   1       57.27       46.55      2.57 o 
   1  -5   1       60.52       63.26      1.73 o 
   2  -5   1       62.44       57.19      2.36 o 
   3  -5   1        0.34       -1.00      2.07 o 
   4  -5   1        8.30        4.45      2.96 o 
   5  -5   1      129.63      117.16      7.16 o 
   6  -5   1       16.57       21.67      4.94 o 
   7  -5   1        1.15       -4.72      3.32 o 
   8  -5   1        0.26        3.14      4.39 o 
  -9  -4   1       15.88       18.36      5.07 o 
  -8  -4   1        0.55       -2.45      2.96 o 
  -7  -4   1        1.86       -0.05      2.71 o 
  -6  -4   1       96.37      105.22      6.86 o 
  -5  -4   1       24.01       42.68      5.07 o 
  -4  -4   1     1042.61     1110.78     22.45 o 
  -3  -4   1        7.78        5.88      1.60 o 
  -2  -4   1     3333.25     3353.77     36.21 o 
  -1  -4   1      351.70      380.25      6.60 o 
   0  -4   1      811.99      798.64     10.99 o 
   1  -4   1      440.87      427.70      5.15 o 
   2  -4   1        8.91        4.96      1.93 o 
   3  -4   1      194.11      173.13      6.90 o 
   4  -4   1       34.32       32.22      4.12 o 
   5  -4   1      238.79      239.11      9.17 o 
   6  -4   1      249.63      227.07      9.72 o 
   7  -4   1       24.65       21.97      5.01 o 
   8  -4   1        4.77        2.81      4.36 o 
   9  -4   1        0.36       -0.85      4.65 o 
  -9  -3   1        2.24        4.92      4.36 o 
  -8  -3   1        2.83       -2.22      3.00 o 
  -7  -3   1       57.91       46.22      5.74 o 
  -6  -3   1       19.18        7.41      3.05 o 
  -5  -3   1      359.31      431.36     12.40 o 
  -4  -3   1     2476.67     2754.59     44.89 o 
  -3  -3   1     1023.43     1075.20     20.18 o 
  -2  -3   1       96.84      101.84      3.06 o 
  -1  -3   1     1539.25     1661.86     18.85 o 
   0  -3   1     1645.42     1763.36     19.80 o 
   1  -3   1      393.81      351.39      5.84 o 
   2  -3   1      124.74      110.75      4.65 o 
   3  -3   1        4.32        0.49      1.38 o 
   4  -3   1      852.90      824.34     17.34 o 
   5  -3   1      150.30      144.05      6.67 o 
   6  -3   1      184.60      191.31      8.34 o 
   7  -3   1       97.00       66.80      5.90 o 
   8  -3   1       63.93       72.79      7.50 o 
   9  -3   1        6.34        0.54      4.65 o 
 -10  -2   1        6.82        2.94      5.01 o 
  -9  -2   1        0.08       -1.58      3.60 o 
  -8  -2   1      129.05      122.50      7.97 o 
  -7  -2   1      288.58      281.53     10.86 o 
  -6  -2   1      111.01      135.64      7.06 o 
  -5  -2   1      451.15      492.63     12.93 o 
  -4  -2   1       10.18        4.41      2.31 o 
  -3  -2   1      748.74      882.04     16.76 o 
  -2  -2   1     7522.95     7194.88    103.06 o 
  -1  -2   1     3426.71     3557.89     36.58 o 
   0  -2   1    13035.92    11565.25    159.11 o 
   1  -2   1       32.65       25.80      1.37 o 
   2  -2   1      369.98      369.85      8.34 o 
   3  -2   1     1932.71     1768.02     29.02 o 
   4  -2   1      123.99      112.91      5.01 o 
   5  -2   1      194.66      157.58      6.70 o 
   6  -2   1      108.03      100.39      5.92 o 
   7  -2   1       71.57       66.03      5.90 o 
   8  -2   1      238.57      234.75     10.75 o 
   9  -2   1       11.13        8.84      4.70 o 
  -9  -1   1       11.70        9.97      4.49 o 
  -8  -1   1       24.94       35.14      5.52 o 
  -7  -1   1       40.05       44.91      5.63 o 
  -6  -1   1      152.82      136.21      7.05 o 
  -5  -1   1      130.10      125.06      6.19 o 
  -4  -1   1        0.51       -2.26      1.51 o 
  -3  -1   1      449.88      523.03     11.04 o 
  -2  -1   1     5659.64     5610.85     80.60 o 
  -1  -1   1      327.40      321.96      6.17 o 
   0  -1   1        2.03        2.81      0.71 o 
   1  -1   1     3078.91     2902.32     24.03 o 
   2  -1   1      321.38      297.44      6.67 o 
   3  -1   1     1323.97     1147.10     19.78 o 
   4  -1   1       14.45       31.93      3.12 o 
   5  -1   1       40.06       33.03      3.70 o 
   6  -1   1      294.28      264.33      9.26 o 
   7  -1   1        0.15       -3.79      2.52 o 
   8  -1   1       46.03       47.56      6.41 o 
   9  -1   1        2.04        2.71      4.01 o 
  10  -1   1        2.84        5.90      5.56 o 
  -9   0   1        0.15        1.27      3.74 o 
  -8   0   1       30.08       32.73      5.34 o 
  -7   0   1        1.36        0.18      3.09 o 
  -6   0   1      211.12      199.86      8.08 o 
  -5   0   1      435.98      465.37     11.86 o 
  -4   0   1        5.62        9.77      2.14 o 
  -3   0   1      480.74      508.09     10.52 o 
  -2   0   1     2565.01     2696.22     39.95 o 
   1   0   1     1723.42     1701.19     17.75 o 
   2   0   1     2552.32     2696.58     28.06 o 
   3   0   1      468.53      481.65     10.33 o 
   4   0   1       11.67        5.50      1.85 o 
   5   0   1      456.47      415.03     11.22 o 
   6   0   1       86.08       69.16      4.94 o 
   7   0   1      381.44      392.73     12.95 o 
   8   0   1        7.74        7.57      4.00 o 
   9   0   1       19.74       17.34      5.19 o 
  10   0   1       52.96       76.46      8.57 o 
  -9   1   1        6.85        8.35      4.58 o 
  -8   1   1        0.05        0.74      3.72 o 
  -7   1   1      107.54      103.88      6.65 o 
  -6   1   1       35.75       32.89      4.29 o 
  -5   1   1       37.34       33.60      3.74 o 
  -4   1   1        9.41        4.92      1.85 o 
  -3   1   1      166.72      176.43      5.34 o 
  -2   1   1       57.13       68.36      2.71 o 
  -1   1   1     1407.23     1559.67     16.62 o 
   0   1   1     5949.95     4839.16     67.56 o 
   2   1   1      138.58      138.18      2.91 o 
   3   1   1       18.82       14.15      2.07 o 
   4   1   1       36.39       37.65      3.34 o 
   5   1   1      679.23      680.60     15.82 o 
   6   1   1       42.50       46.33      4.47 o 
   7   1   1       72.27       63.69      5.78 o 
   8   1   1      264.23      271.87     11.62 o 
   9   1   1       11.54        8.94      4.94 o 
  10   1   1        2.63        5.88      4.96 o 
  -9   2   1       27.36       37.96      6.54 o 
  -8   2   1       34.68       43.89      5.99 o 
  -7   2   1        0.01       -3.84      2.56 o 
  -6   2   1      179.62      167.44      7.52 o 
  -5   2   1        3.50        4.98      2.34 o 
  -4   2   1     2040.95     2200.32     35.94 o 
  -3   2   1     1623.70     1793.17     29.15 o 
  -2   2   1      191.23      201.75      3.96 o 
  -1   2   1      186.95      185.08      3.41 o 
   0   2   1     5562.45     4858.30     54.16 o 
   1   2   1     8511.30     7370.43    123.19 o 
   2   2   1     1542.99     1566.61     47.92 o 
   3   2   1      350.38      357.31      6.17 o 
   4   2   1      785.45      899.29     18.14 o 
   5   2   1        2.28        1.80      2.23 o 
   6   2   1        1.54       -2.47      2.29 o 
   7   2   1      102.19       98.89      6.79 o 
   8   2   1      177.05      215.92     10.70 o 
   9   2   1        2.43       -1.04      3.96 o 
  10   2   1        4.08        4.14      4.72 o 
  -9   3   1        1.38       -1.60      3.96 o 
  -8   3   1       19.16       22.37      5.09 o 
  -7   3   1       89.70       84.34      6.23 o 
  -6   3   1       38.03       37.72      4.85 o 
  -5   3   1      209.80      224.34      8.23 o 
  -4   3   1        8.93        7.28      2.49 o 
  -3   3   1      933.31     1015.72     22.37 o 
  -2   3   1     1606.27     1614.61     18.73 o 
  -1   3   1      336.37      339.24      5.49 o 
   0   3   1       11.91       11.30      1.03 o 
   1   3   1      499.20      554.35      5.80 o 
   2   3   1       63.54       75.96      1.70 o 
   3   3   1      121.60      120.82      2.43 o 
   4   3   1       57.63       50.40      3.98 o 
   5   3   1      161.10      140.95      6.81 o 
   6   3   1        1.87       -0.24      2.42 o 
   7   3   1       49.57       46.64      5.83 o 
   8   3   1      183.07      173.85      9.55 o 
   9   3   1        0.22       -1.42      3.34 o 
  10   3   1       20.11       19.29      5.78 o 
  -8   4   1        6.91        7.54      3.05 o 
  -7   4   1       10.19        7.16      2.82 o 
  -6   4   1        6.87        3.68      2.41 o 
  -5   4   1       20.86       14.67      2.64 o 
  -4   4   1      182.13      170.04      5.12 o 
  -3   4   1      800.59      836.66     12.16 o 
  -2   4   1     1205.46     1361.98     45.51 o 
  -1   4   1      551.69      618.07      8.84 o 
   0   4   1     1864.29     1884.94     20.91 o 
   1   4   1      185.94      176.14      2.89 o 
   2   4   1      341.12      315.95      4.25 o 
   3   4   1      207.11      209.12      4.66 o 
   4   4   1      608.29      620.57      9.16 o 
   5   4   1       55.37       54.83      4.76 o 
   6   4   1        0.14        0.31      2.38 o 
   7   4   1        0.03       -2.16      2.63 o 
   8   4   1       18.05       23.16      5.56 o 
   9   4   1        1.19       -3.65      3.61 o 
  10   4   1        7.21        4.27      4.49 o 
  -8   5   1        3.70        5.70      3.47 o 
  -7   5   1        4.35        2.29      2.63 o 
  -6   5   1       19.00       13.17      3.05 o 
  -5   5   1       73.32       63.73      3.80 o 
  -4   5   1       21.82       14.69      4.53 o 
  -3   5   1       13.72       16.23      2.22 o 
  -2   5   1      363.53      365.43      6.94 o 
  -1   5   1       31.96       37.94      2.20 o 
   0   5   1      711.92      777.89     10.46 o 
   1   5   1      148.95      149.08      5.13 o 
   2   5   1      159.44      146.49      2.94 o 
   3   5   1      115.72      107.08      2.63 o 
   4   5   1       33.93       25.40      3.55 o 
   5   5   1       76.58       63.53      5.34 o 
   6   5   1       28.80       19.80      4.34 o 
   7   5   1        7.94        3.51      3.65 o 
   8   5   1        4.53        0.87      3.11 o 
   9   5   1       11.92        9.19      4.25 o 
  -7   6   1        6.72        5.29      3.12 o 
  -6   6   1        2.67        1.42      2.52 o 
  -5   6   1        4.35       -0.73      2.09 o 
  -4   6   1        2.30       -0.75      2.04 o 
  -3   6   1        2.22       -0.33      1.64 o 
  -2   6   1        0.79       -1.35      1.28 o 
  -1   6   1      156.90      139.47      3.97 o 
   0   6   1      327.90      335.99      6.14 o 
   1   6   1        5.47        5.36      1.16 o 
   2   6   1      346.50      344.77      5.15 o 
   3   6   1        3.00        1.40      1.10 o 
   4   6   1      246.00      246.70      9.66 o 
   5   6   1        6.45        1.94      3.07 o 
   6   6   1       32.07       34.60      5.78 o 
   7   6   1       35.82       40.81      6.39 o 
   8   6   1       12.63       11.04      4.69 o 
   9   6   1        2.32       -0.36      2.92 o 
  -6   7   1        8.55        8.21      4.79 o 
  -5   7   1       15.54       21.23      5.03 o 
  -4   7   1       70.49       68.09      6.16 o 
  -3   7   1      237.53      234.91     10.35 o 
  -2   7   1        3.86        4.32      3.34 o 
  -1   7   1       11.44        8.90      3.52 o 
   0   7   1       90.16       98.72      6.36 o 
   1   7   1       61.82       58.31      5.14 o 
   2   7   1      331.97      370.79      7.52 o 
   3   7   1       78.89       86.42      3.60 o 
   4   7   1       60.62       63.84      5.67 o 
   5   7   1      126.71      116.54      7.65 o 
   6   7   1       13.72       12.49      4.61 o 
   7   7   1        4.83        4.01      4.12 o 
   8   7   1       12.34       11.42      5.09 o 
   9   7   1        0.55        0.62      5.07 o 
  -6   8   1        1.34       -1.22      4.50 o 
  -5   8   1        0.43       -1.91      3.90 o 
  -4   8   1       36.79       33.09      6.08 o 
  -3   8   1       12.79        7.95      3.92 o 
  -2   8   1       32.27       40.04      6.01 o 
  -1   8   1        0.30       -2.38      3.21 o 
   0   8   1       34.98       44.28      5.92 o 
   1   8   1       67.63       66.27      5.92 o 
   2   8   1        4.96        4.42      2.04 o 
   3   8   1      122.57      124.04      7.94 o 
   4   8   1      211.29      205.84     10.12 o 
   5   8   1       35.64       33.82      5.87 o 
   6   8   1       14.80       18.02      5.07 o 
   7   8   1        6.98        7.25      4.85 o 
   8   8   1        7.63        7.41      5.47 o 
  -4   9   1        0.28        1.49      4.41 o 
  -3   9   1        2.83        0.89      3.78 o 
  -2   9   1        0.03       -4.88      3.25 o 
  -1   9   1      151.49      147.76      9.08 o 
   0   9   1       18.67       16.15      4.96 o 
   1   9   1        5.38        1.18      3.51 o 
   2   9   1       53.25       66.58      7.66 o 
   3   9   1        0.04       -1.85      3.61 o 
   4   9   1       30.45       41.01      6.52 o 
   5   9   1        2.61        2.11      4.01 o 
   6   9   1        5.57        4.90      4.78 o 
   7   9   1       29.39       36.88      7.17 o 
  -3  10   1        1.45        3.31      4.74 o 
  -2  10   1        7.95        3.83      4.29 o 
  -1  10   1       16.97       15.36      5.67 o 
   0  10   1       21.63       30.73      6.37 o 
   1  10   1        7.71        9.17      4.74 o 
   2  10   1        0.44       -3.27      4.03 o 
   3  10   1        2.76       -0.91      4.36 o 
   4  10   1        0.94       -0.73      4.09 o 
   5  10   1        6.04        4.10      4.43 o 
   6  10   1       12.38       20.56      6.56 o 
  -1  11   1       12.85        5.19      5.68 o 
   0  11   1        0.87       -3.14      4.45 o 
   1  11   1        7.72       14.60      6.21 o 
   2  11   1        4.25        4.94      5.50 o 
   3  11   1        0.46       -4.39      4.34 o 
   4  11   1        0.95       -6.84      4.56 o 
  -2 -11   2       13.94       11.15      6.21 o 
  -1 -11   2        0.06       -4.23      2.97 o 
   0 -11   2        0.01       -2.24      3.08 o 
  -5 -10   2        1.03       -5.68      4.21 o 
  -4 -10   2        0.00       -2.80      4.38 o 
  -3 -10   2       11.28        2.72      4.47 o 
  -2 -10   2       55.50       54.55      4.88 o 
  -1 -10   2        7.92        9.90      3.35 o 
   0 -10   2       16.30       16.91      3.86 o 
   1 -10   2       11.66        5.85      4.61 o 
   2 -10   2        0.02       -3.20      4.54 o 
   3 -10   2        0.26       -3.80      4.21 o 
  -6  -9   2        0.28       -5.28      3.52 o 
  -5  -9   2        0.35        0.00      3.80 o 
  -4  -9   2        8.41        2.94      4.07 o 
  -3  -9   2        0.40       -2.01      2.31 o 
  -2  -9   2        0.40        0.45      2.36 o 
  -1  -9   2       26.30       27.02      3.70 o 
   0  -9   2        4.69        7.40      2.95 o 
   1  -9   2        0.70       -1.25      2.46 o 
   2  -9   2        5.04        0.80      3.83 o 
   3  -9   2        0.00       -2.31      3.63 o 
   4  -9   2       16.90       24.66      6.23 o 
   5  -9   2        6.65       12.59      5.32 o 
  -7  -8   2        3.03        1.36      4.65 o 
  -6  -8   2        2.94       -3.34      3.65 o 
  -5  -8   2       17.16       14.04      4.65 o 
  -4  -8   2        9.48        9.81      2.75 o 
  -3  -8   2       35.82       27.70      3.45 o 
  -2  -8   2       53.40       42.60     10.53 o 
  -1  -8   2      112.29      106.84      6.34 o 
   0  -8   2       42.13       42.12      4.00 o 
   1  -8   2       15.84       16.23      2.98 o 
   2  -8   2       21.14       17.38      4.69 o 
   3  -8   2       11.13       12.08      4.27 o 
   4  -8   2        0.78       -3.58      3.12 o 
   5  -8   2       44.36       50.02      7.23 o 
   6  -8   2       28.24       38.08      7.23 o 
  -8  -7   2       25.56       14.87      5.65 o 
  -7  -7   2        1.32       -0.42      3.49 o 
  -6  -7   2        0.03       -0.87      3.40 o 
  -5  -7   2        0.28       -2.58      2.08 o 
  -4  -7   2        0.16       -0.29      2.12 o 
  -3  -7   2        8.56        5.30      2.19 o 
  -2  -7   2      256.32      253.06      6.82 o 
  -1  -7   2       41.19       44.71      3.37 o 
   0  -7   2        5.47        1.07      2.39 o 
   1  -7   2        1.85       -0.67      4.61 o 
   2  -7   2       87.87       83.97      4.40 o 
   3  -7   2       34.31       43.51      5.70 o 
   4  -7   2       47.71       55.99      6.85 o 
   5  -7   2       31.85       32.45      5.79 o 
   6  -7   2       64.69       64.51      7.83 o 
   7  -7   2        0.54       -2.85      4.29 o 
  -7  -6   2        2.95        4.14      4.03 o 
  -6  -6   2       29.80       25.93      5.27 o 
  -5  -6   2        0.77       -2.17      2.01 o 
  -4  -6   2       19.62       17.25      2.91 o 
  -3  -6   2      150.45      156.66     11.17 o 
  -2  -6   2      197.66      181.88      5.35 o 
  -1  -6   2        0.77        0.45      1.48 o 
   0  -6   2        2.91        0.52      1.50 o 
   1  -6   2      182.15      181.98      7.19 o 
   2  -6   2       31.84       34.14      3.30 o 
   3  -6   2       36.36       23.70      4.94 o 
   4  -6   2       12.68        5.67      3.89 o 
   5  -6   2       28.49       31.58      5.59 o 
   6  -6   2      105.36       87.32      7.03 o 
   7  -6   2        0.60       -1.62      3.43 o 
  -9  -5   2        4.59        3.36      3.70 o 
  -8  -5   2        7.90        4.05      2.81 o 
  -7  -5   2       13.03       10.01      4.10 o 
  -6  -5   2      112.50      111.36      7.16 o 
  -5  -5   2       22.70       33.60      3.42 o 
  -4  -5   2       46.42       44.58      3.08 o 
  -3  -5   2        0.67       -2.22      1.48 o 
  -2  -5   2      148.20      142.06      4.51 o 
  -1  -5   2     1800.86     1826.77     22.27 o 
   0  -5   2      261.82      260.52      5.91 o 
   1  -5   2      106.87      108.94      3.86 o 
   2  -5   2       32.83       33.68      2.77 o 
   3  -5   2       21.74       15.60      3.32 o 
   4  -5   2      460.14      444.78     13.33 o 
   6  -5   2      355.52      371.81     13.31 o 
   7  -5   2        9.37        6.92      4.29 o 
   8  -5   2        8.33        9.39      4.70 o 
  -9  -4   2        8.39        7.17      4.18 o 
  -8  -4   2        1.56       -1.04      2.78 o 
  -7  -4   2       21.65       16.78      3.69 o 
  -6  -4   2       14.69       11.77      3.74 o 
  -5  -4   2      117.26      114.50      6.36 o 
  -4  -4   2        1.40       -1.34      1.83 o 
  -3  -4   2      150.26      136.14      4.29 o 
  -2  -4   2      212.46      228.43      5.27 o 
  -1  -4   2      157.16      121.78      2.34 o 
   0  -4   2        0.11        0.69      1.11 o 
   1  -4   2      519.43      512.88     11.14 o 
   2  -4   2      669.13      720.32     10.81 o 
   3  -4   2      618.83      613.31     14.55 o 
   4  -4   2        1.18       -0.44      2.02 o 
   5  -4   2        7.38        7.66      3.67 o 
   6  -4   2       61.14       64.94      5.85 o 
   7  -4   2        4.49        2.67      3.69 o 
   8  -4   2        9.33        7.23      4.45 o 
   9  -4   2        0.08       -4.12      4.34 o 
  -9  -3   2       12.88       12.33      4.83 o 
  -8  -3   2        6.29        7.39      3.81 o 
  -7  -3   2        3.53        5.59      3.23 o 
  -6  -3   2       60.52       51.20      4.41 o 
  -5  -3   2      230.19      222.53      8.48 o 
  -4  -3   2      779.04      860.88     18.03 o 
  -3  -3   2       21.29       11.35      2.34 o 
  -2  -3   2      177.70      182.85      5.24 o 
  -1  -3   2       53.32       44.18      1.43 o 
   0  -3   2        0.14        3.61      1.01 o 
   1  -3   2     2092.12     2153.06     27.75 o 
   2  -3   2      138.36      162.45      5.74 o 
   3  -3   2      128.21      122.91      5.34 o 
   4  -3   2      418.91      432.45     11.44 o 
   5  -3   2       88.96       85.74      5.38 o 
   6  -3   2      824.66      766.99     18.45 o 
   7  -3   2        0.74       -0.67      3.45 o 
   8  -3   2       47.56       47.07      6.48 o 
   9  -3   2        2.84        0.49      4.18 o 
  -9  -2   2        6.69       13.18      4.38 o 
  -8  -2   2      110.19      111.38      7.45 o 
  -7  -2   2       18.08       14.55      3.94 o 
  -6  -2   2       47.70       49.78      5.34 o 
  -5  -2   2      102.59       98.98      5.59 o 
  -4  -2   2      349.69      381.34     10.10 o 
  -3  -2   2       65.45       61.60      3.45 o 
  -2  -2   2      162.89      167.35      5.14 o 
  -1  -2   2     1043.02      994.84      9.60 o 
   0  -2   2        0.87        1.38      0.71 o 
   1  -2   2     2366.94     2362.71     26.18 o 
   2  -2   2     1001.27     1030.94     14.32 o 
   3  -2   2      113.80      139.53      5.12 o 
   4  -2   2      442.37      439.42     10.95 o 
   5  -2   2      488.05      486.88     12.60 o 
   6  -2   2       73.14       57.12      4.76 o 
   7  -2   2       12.50        5.59      3.72 o 
   8  -2   2       20.32       26.79      5.47 o 
   9  -2   2        4.40        8.77      4.47 o 
  -9  -1   2        0.04        3.67      3.76 o 
  -8  -1   2       19.45       13.06      4.23 o 
  -7  -1   2       72.05       61.69      5.23 o 
  -6  -1   2       28.17       24.55      4.49 o 
  -5  -1   2      271.29      299.75      9.39 o 
  -4  -1   2       55.54       50.54      3.65 o 
  -3  -1   2      304.85      322.27      7.90 o 
  -2  -1   2     1106.78     1257.97     20.27 o 
  -1  -1   2      696.47      683.35      8.19 o 
   0  -1   2      944.56     1027.44      9.35 o 
   1  -1   2     1332.39     1305.59     11.58 o 
   2  -1   2     2637.93     2585.44     22.04 o 
   3  -1   2     1289.17     1301.57     22.08 o 
   4  -1   2      138.69      153.39      5.70 o 
   5  -1   2       19.84       15.35      2.87 o 
   6  -1   2      564.10      572.67     14.73 o 
   7  -1   2       52.72       50.71      4.99 o 
   8  -1   2      568.42      539.71     16.44 o 
   9  -1   2       74.28       80.54      8.28 o 
  10  -1   2       23.45       28.98      6.72 o 
  -9   0   2        9.82        7.26      4.21 o 
  -8   0   2        6.72        4.16      3.56 o 
  -7   0   2       93.16      101.76      6.28 o 
  -6   0   2     1014.36     1042.75     21.67 o 
  -5   0   2      293.71      310.21      9.28 o 
  -4   0   2      141.30      127.36      5.10 o 
  -3   0   2      464.03      509.50     10.39 o 
  -2   0   2      450.61      460.67      6.49 o 
  -1   0   2      148.62      147.32      4.29 o 
   0   0   2       51.87       51.43      2.11 o 
   1   0   2     4104.71     3977.92     32.56 o 
   2   0   2     1296.23     1347.11     12.12 o 
   3   0   2       13.71       22.36      1.96 o 
   4   0   2      102.92      118.92      5.09 o 
   5   0   2       32.24       36.98      3.94 o 
   6   0   2      129.32      122.57      6.41 o 
   7   0   2       72.45       62.95      5.41 o 
   8   0   2      112.59      116.27      7.90 o 
   9   0   2       39.55       48.24      6.83 o 
  10   0   2       61.05       77.38      8.84 o 
  -9   1   2        0.10        1.29      3.83 o 
  -8   1   2       42.95       47.15      6.17 o 
  -7   1   2       69.03       58.77      5.09 o 
  -6   1   2       10.87        9.43      3.52 o 
  -5   1   2        1.61        1.23      2.27 o 
  -4   1   2      680.52      690.62     14.13 o 
  -3   1   2     1341.53     1508.15     24.57 o 
  -2   1   2      143.46      111.70      2.71 o 
  -1   1   2        8.55       14.31      2.14 o 
   0   1   2     2635.76     2571.91     37.30 o 
   1   1   2      180.68      155.43      2.78 o 
   2   1   2      211.42      217.90      3.93 o 
   3   1   2       25.21       28.52      1.87 o 
   4   1   2      197.44      163.85      4.36 o 
   5   1   2      389.53      433.68     11.95 o 
   6   1   2       43.38       45.15      4.47 o 
   7   1   2        5.34        1.49      2.96 o 
   8   1   2      262.78      294.35     12.26 o 
   9   1   2        0.10       -3.61      3.72 o 
  10   1   2       31.82       45.44      7.81 o 
  -9   2   2        6.99        2.02      3.13 o 
  -8   2   2       24.77       23.25      4.96 o 
  -7   2   2        3.25        3.21      2.94 o 
  -6   2   2       17.27       20.19      3.74 o 
  -5   2   2        8.99       12.62      3.05 o 
  -4   2   2      898.56      933.87     13.26 o 
  -3   2   2      327.19      354.81      6.46 o 
  -2   2   2      514.36      535.50      7.80 o 
  -1   2   2       40.25       34.94      1.90 o 
   0   2   2     1373.93     1445.86     15.97 o 
   1   2   2     1646.33     1595.68     17.43 o 
   2   2   2       46.34       49.39      1.89 o 
   3   2   2      166.98      173.92      6.51 o 
   4   2   2        2.53       11.52      1.99 o 
   5   2   2        1.82        1.69      2.40 o 
   6   2   2        7.34        1.83      2.71 o 
   7   2   2       21.17       25.04      4.63 o 
   8   2   2       16.01       19.18      5.32 o 
   9   2   2        2.49        0.98      4.00 o 
  10   2   2        5.30        8.66      5.56 o 
  -8   3   2        3.81        0.05      2.71 o 
  -7   3   2        7.31        3.00      4.00 o 
  -6   3   2       19.96       20.80      8.03 o 
  -5   3   2       75.99       64.72      4.89 o 
  -4   3   2      141.58      140.22      4.47 o 
  -3   3   2      158.69      174.65      4.57 o 
  -2   3   2     1618.88     1684.58     19.72 o 
  -1   3   2      542.66      526.75      7.77 o 
   0   3   2        2.99        1.33      0.76 o 
   1   3   2     1071.73     1058.39     19.08 o 
   2   3   2       34.26       28.45      1.62 o 
   3   3   2      658.71      634.77      9.43 o 
   4   3   2      549.25      592.28      9.66 o 
   5   3   2       37.18       34.58      4.23 o 
   6   3   2        7.92        4.65      2.81 o 
   7   3   2       63.12       71.61      7.39 o 
   8   3   2       15.93       19.41      4.99 o 
   9   3   2        4.46       -1.27      4.09 o 
  10   3   2       42.86       56.84      8.12 o 
  -8   4   2        2.67        1.66      3.02 o 
  -7   4   2       15.48       11.52      3.19 o 
  -6   4   2       11.18       10.59      6.86 o 
  -5   4   2        8.36        3.57      4.52 o 
  -4   4   2        8.24        0.33      2.43 o 
  -3   4   2      342.58      412.86      7.84 o 
  -2   4   2      448.26      468.78      7.97 o 
  -1   4   2       45.79       43.51      2.36 o 
   0   4   2      406.70      394.73      8.04 o 
   1   4   2      295.86      259.90      4.96 o 
   2   4   2      643.51      634.67     21.40 o 
   3   4   2      298.96      284.39      3.92 o 
   4   4   2      275.18      294.35     10.40 o 
   5   4   2        0.00       -1.18      2.22 o 
   6   4   2        8.92        9.15      3.60 o 
   7   4   2       41.72       28.22      5.12 o 
   8   4   2       10.20        5.85      4.50 o 
   9   4   2        0.58       -3.51      3.43 o 
  10   4   2        0.96        1.16      4.23 o 
  -8   5   2        4.61        0.74      3.25 o 
  -7   5   2        0.50       -2.36      2.53 o 
  -6   5   2        7.23        5.74      2.73 o 
  -5   5   2       19.20       11.18      2.68 o 
  -4   5   2       57.90       57.94      3.60 o 
  -3   5   2      381.12      394.60      7.99 o 
  -2   5   2        4.25        3.32      1.51 o 
  -1   5   2      177.35      169.73      4.44 o 
   0   5   2     1062.68     1078.71     14.00 o 
   1   5   2      104.64       97.96      3.23 o 
   2   5   2        0.35        2.20      1.20 o 
   3   5   2      324.86      310.81      4.50 o 
   4   5   2      177.06      174.03      5.12 o 
   5   5   2      970.12     1002.41     15.33 o 
   6   5   2        4.36        3.31      3.09 o 
   7   5   2        3.92        0.84      3.23 o 
   8   5   2       43.83       33.82      5.38 o 
   9   5   2        0.25       -2.18      3.38 o 
  10   5   2        6.07        5.39      4.29 o 
  -7   6   2       18.32       15.26      3.90 o 
  -6   6   2        3.95       -1.99      2.33 o 
  -5   6   2       56.47       58.93      4.69 o 
  -4   6   2      112.62      117.00      4.84 o 
  -3   6   2       20.00       22.26      5.34 o 
  -2   6   2      333.89      334.17      7.15 o 
  -1   6   2        2.01        3.28      1.65 o 
   0   6   2      115.40      110.56      3.61 o 
   1   6   2       24.70       24.34      2.20 o 
   2   6   2       49.33       47.43      2.64 o 
   3   6   2      333.13      336.18      6.51 o 
   4   6   2      181.08      194.26      5.59 o 
   5   6   2       58.21       51.80      3.54 o 
   6   6   2       16.89        8.84      4.05 o 
   7   6   2        7.14        3.34      4.18 o 
   8   6   2        0.01        0.85      3.87 o 
   9   6   2        0.78        1.27      3.03 o 
  -6   7   2       20.52       30.00      6.52 o 
  -5   7   2       36.56       39.46      6.07 o 
  -4   7   2        8.32        1.38      3.23 o 
  -3   7   2       86.90       77.51      6.41 o 
  -2   7   2       59.91       66.43      5.85 o 
  -1   7   2       70.10       57.66      5.12 o 
   0   7   2        0.70       -1.04      1.34 o 
   1   7   2       61.39       58.61      3.02 o 
   2   7   2      392.75      391.50      8.75 o 
   3   7   2        5.10        2.70      1.72 o 
   4   7   2        1.69        0.57      1.74 o 
   5   7   2      132.08      129.80      7.92 o 
   6   7   2        6.40       10.61      4.18 o 
   7   7   2      117.01      120.88      8.55 o 
   8   7   2        3.29        0.98      4.18 o 
   9   7   2        0.64       -3.69      4.58 o 
  -5   8   2       18.38       21.38      5.99 o 
  -4   8   2       32.95       41.30      6.43 o 
  -3   8   2        0.12        0.64      3.49 o 
  -2   8   2       59.28       73.81      6.56 o 
  -1   8   2        0.17       -3.89      3.01 o 
   0   8   2       24.16       19.12      4.45 o 
   1   8   2       13.53        7.85      3.61 o 
   2   8   2       25.49       34.60      5.61 o 
   3   8   2        0.08        1.74      3.03 o 
   4   8   2        1.35       -1.23      3.31 o 
   5   8   2       43.84       48.47      6.57 o 
   6   8   2        1.24        2.56      3.92 o 
   7   8   2        3.56        5.61      4.29 o 
   8   8   2        6.95        1.40      4.98 o 
  -4   9   2       14.43       22.23      6.21 o 
  -3   9   2       32.11       29.91      5.99 o 
  -2   9   2        0.42        1.09      3.61 o 
  -1   9   2        0.56       -1.05      3.65 o 
   0   9   2        8.69        6.30      4.14 o 
   1   9   2       24.84       27.77      5.56 o 
   2   9   2       22.22       28.80      5.70 o 
   3   9   2       12.56        9.30      4.23 o 
   4   9   2       50.11       36.63      6.25 o 
   5   9   2       18.98       22.68      5.45 o 
   6   9   2        0.73       -0.27      4.16 o 
   7   9   2        0.55        2.69      4.76 o 
  -3  10   2        6.24        7.75      4.89 o 
  -2  10   2        8.66       14.69      5.56 o 
  -1  10   2        0.11       -1.87      3.92 o 
   0  10   2       46.67       76.42      8.75 o 
   1  10   2        5.96        7.08      4.70 o 
   2  10   2        9.98       10.28      4.85 o 
   3  10   2       19.77       22.48      5.68 o 
   4  10   2        0.00       -4.36      3.34 o 
   5  10   2        0.05       -3.51      3.65 o 
   6  10   2        1.21        0.05      4.47 o 
  -1  11   2       16.06       20.72      6.23 o 
   0  11   2        7.26       -1.49      4.54 o 
   1  11   2        7.19        6.50      5.76 o 
   2  11   2        5.38        9.23      5.92 o 
   3  11   2        0.38       -1.73      4.56 o 
   4  11   2        0.10       -1.29      4.59 o 
   5  11   2        0.04        1.42      4.74 o 
  -4 -10   3        1.09        0.98      4.78 o 
  -3 -10   3        0.21       -1.30      2.83 o 
  -2 -10   3        1.10        2.33      4.27 o 
  -1 -10   3       29.09       24.55      4.13 o 
   0 -10   3        0.23        2.10      2.98 o 
   1 -10   3        1.91       -0.43      2.94 o 
   2 -10   3        5.56        5.05      4.58 o 
  -6  -9   3        0.06       -3.25      4.67 o 
  -5  -9   3        0.09       -0.78      4.52 o 
  -4  -9   3       18.17       27.87      3.89 o 
  -3  -9   3       14.09        9.15      3.22 o 
  -2  -9   3       54.72       62.39      4.57 o 
  -1  -9   3       41.17       49.99      8.24 o 
   0  -9   3        4.79        6.81      3.00 o 
   1  -9   3        0.03       -1.46      2.69 o 
   2  -9   3        0.54       -3.10      2.67 o 
   3  -9   3        0.02       -4.61      3.31 o 
   4  -9   3       19.01       13.37      5.65 o 
  -7  -8   3        2.69       -0.45      4.65 o 
  -6  -8   3        1.08        1.82      3.78 o 
  -5  -8   3        0.07        0.44      4.14 o 
  -4  -8   3        0.52       -1.28      2.46 o 
  -3  -8   3       37.99       40.82      5.46 o 
  -2  -8   3        4.55        6.01      2.56 o 
  -1  -8   3       24.27       32.11      6.06 o 
   0  -8   3      165.92      184.10      6.39 o 
   1  -8   3      165.36      154.45      5.98 o 
   2  -8   3        0.08       -3.38      2.25 o 
   3  -8   3       13.59       10.17      4.27 o 
   4  -8   3        0.10       -3.00      3.43 o 
   5  -8   3        0.16       -0.24      3.78 o 
   6  -8   3       10.00        7.21      4.90 o 
  -7  -7   3        0.01       -3.72      3.96 o 
  -6  -7   3       14.72       12.42      4.87 o 
  -5  -7   3       36.91       50.92      4.60 o 
  -4  -7   3        1.46        0.24      2.12 o 
  -3  -7   3        4.60        1.95      2.29 o 
  -2  -7   3       97.74      102.94      4.74 o 
  -1  -7   3      234.97      202.25      9.73 o 
   0  -7   3       62.66       68.44      4.26 o 
   1  -7   3       35.65       47.15      9.79 o 
   2  -7   3      199.25      188.75      6.32 o 
   3  -7   3        0.14       -1.21      2.03 o 
   4  -7   3        7.29       13.22      4.36 o 
   5  -7   3       27.38       21.01      5.18 o 
   6  -7   3       22.79       20.78      5.67 o 
   7  -7   3       11.93        4.69      4.98 o 
  -7  -6   3        2.67        0.53      4.18 o 
  -6  -6   3        1.62       -1.82      3.64 o 
  -5  -6   3       18.40       14.01      2.97 o 
  -4  -6   3       14.04       15.90      2.90 o 
  -3  -6   3       47.24       50.77      9.46 o 
  -2  -6   3        0.91        1.28      1.85 o 
  -1  -6   3      112.45       98.28      4.24 o 
   0  -6   3      201.92      205.16      5.87 o 
   1  -6   3       66.14       49.70      3.25 o 
   2  -6   3      414.01      425.17      9.01 o 
   3  -6   3      197.11      181.92      9.50 o 
   4  -6   3        0.90        1.29      2.96 o 
   5  -6   3        9.61        6.36      3.78 o 
   6  -6   3        1.37       -0.04      3.20 o 
   7  -6   3        0.00       -2.22      3.56 o 
  -6  -5   3        0.41        1.51      3.31 o 
  -5  -5   3        4.18       -1.20      2.74 o 
  -4  -5   3      156.15      165.48      5.44 o 
  -3  -5   3       26.25       30.68      2.22 o 
  -2  -5   3       38.83       36.00      3.00 o 
  -1  -5   3       11.99       17.28      2.28 o 
   0  -5   3      271.94      261.19     11.26 o 
   1  -5   3      386.62      357.24      7.48 o 
   2  -5   3      519.01      519.02      9.49 o 
   3  -5   3       78.05       93.32      4.11 o 
   4  -5   3      829.87      811.39     19.49 o 
   5  -5   3        0.05        0.53      2.87 o 
   6  -5   3      134.75      143.36      8.21 o 
   7  -5   3        8.76        2.65      3.80 o 
   8  -5   3        8.22        8.57      4.70 o 
  -7  -4   3        0.53       -1.49      2.45 o 
  -6  -4   3        2.31        2.14      3.12 o 
  -5  -4   3        5.92        5.67      3.01 o 
  -4  -4   3       40.13       33.29      4.32 o 
  -3  -4   3      239.96      215.33      4.32 o 
  -2  -4   3      159.57      183.09      7.27 o 
  -1  -4   3      282.99      281.40      5.05 o 
   0  -4   3      187.31      180.69     13.79 o 
   1  -4   3        9.49        3.01      1.90 o 
   2  -4   3        9.76        4.58      1.67 o 
   3  -4   3        0.02       -0.25      1.73 o 
   4  -4   3      634.83      598.60     15.20 o 
   5  -4   3      320.58      288.18     10.59 o 
   6  -4   3       34.23       42.21      5.83 o 
   7  -4   3       40.31       49.09      6.36 o 
   8  -4   3        2.07        0.16      3.78 o 
   9  -4   3        7.91        5.07      4.78 o 
  -7  -3   3        1.35       -0.51      2.87 o 
  -6  -3   3        4.21        3.67      2.85 o 
  -5  -3   3      378.39      384.25     11.39 o 
  -4  -3   3       97.02       86.95      5.01 o 
  -3  -3   3        3.10        5.71      1.44 o 
  -2  -3   3     1024.12     1095.64     13.63 o 
  -1  -3   3      181.71      173.75      3.85 o 
   0  -3   3       44.66       36.59      1.76 o 
   1  -3   3      456.86      508.06      8.28 o 
   2  -3   3     1527.37     1504.35     14.39 o 
   3  -3   3     1514.02     1536.04     18.90 o 
   4  -3   3       86.23       79.94      4.70 o 
   5  -3   3      256.54      256.70      9.17 o 
   6  -3   3     1089.20     1078.18     23.37 o 
   7  -3   3       70.96       61.58      6.41 o 
   8  -3   3       25.17       17.31      4.74 o 
   9  -3   3        0.04       -0.60      3.89 o 
  -7  -2   3       30.26       41.84      5.32 o 
  -6  -2   3      219.83      197.83      8.08 o 
  -5  -2   3       10.51       11.17      3.05 o 
  -4  -2   3      126.27      139.44      5.54 o 
  -3  -2   3      359.83      325.74      6.10 o 
  -2  -2   3      314.95      346.60      5.78 o 
  -1  -2   3     1040.62     1020.74     12.10 o 
   0  -2   3      265.18      280.59      3.81 o 
   1  -2   3      390.01      362.72      4.55 o 
   2  -2   3      194.89      214.43      3.46 o 
   3  -2   3     1034.81     1186.88     11.98 o 
   4  -2   3      414.70      386.48     10.22 o 
   5  -2   3       11.80       10.79      2.71 o 
   6  -2   3       75.86       73.62      5.39 o 
   7  -2   3       18.74       17.96      4.23 o 
   8  -2   3        3.09        2.34      3.65 o 
   9  -2   3        6.11       -0.96      3.69 o 
  -7  -1   3       63.66       72.32      5.63 o 
  -6  -1   3        5.63        5.63      3.07 o 
  -5  -1   3       39.24       45.42      4.41 o 
  -4  -1   3      252.15      259.18      5.72 o 
  -3  -1   3     1920.98     1939.78     22.21 o 
  -2  -1   3        9.99       10.44      1.83 o 
  -1  -1   3      831.41      834.10      9.95 o 
   0  -1   3     2114.56     2043.95     17.82 o 
   1  -1   3      786.48      847.48      8.29 o 
   2  -1   3      845.23      912.18      9.09 o 
   3  -1   3       35.59       53.06      1.86 o 
   4  -1   3       53.63       37.72      5.60 o 
   5  -1   3      411.32      372.24     10.46 o 
   6  -1   3       39.66       36.69      4.29 o 
   7  -1   3       75.98       76.66      5.85 o 
   8  -1   3      284.57      289.96     11.68 o 
   9  -1   3       13.62       14.02      4.69 o 
  10  -1   3        1.00       -5.99      4.47 o 
  -9   0   3        5.17        6.61      3.83 o 
  -8   0   3        9.68        4.89      3.54 o 
  -7   0   3        3.09       -2.09      2.67 o 
  -6   0   3       72.57       72.23      4.99 o 
  -5   0   3       43.77       46.59      2.84 o 
  -4   0   3      348.53      342.99      6.70 o 
  -3   0   3      492.07      515.73     12.22 o 
  -2   0   3      102.96      117.57      3.70 o 
  -1   0   3     3452.30     3196.18     47.16 o 
   0   0   3      465.19      506.38      9.83 o 
   1   0   3     3412.39     3533.39     35.53 o 
   2   0   3      170.20      184.09      2.85 o 
   3   0   3      449.37      424.60      8.25 o 
   4   0   3        3.22       -1.57      1.04 o 
   5   0   3      267.33      301.20      9.32 o 
   6   0   3       57.44       53.61      4.52 o 
   7   0   3        1.21       -3.03      2.54 o 
   8   0   3       18.78       19.32      4.79 o 
   9   0   3        7.06        9.19      4.59 o 
  10   0   3        2.62       -1.56      4.74 o 
  -9   1   3        1.32       -0.09      3.69 o 
  -8   1   3        1.16        3.34      3.74 o 
  -7   1   3        5.23        0.01      2.29 o 
  -6   1   3       68.91       64.16      3.73 o 
  -5   1   3      141.53      140.08      5.39 o 
  -4   1   3       71.75       67.27      2.99 o 
  -3   1   3       29.02       46.33      6.21 o 
  -2   1   3      219.12      239.82      4.44 o 
  -1   1   3     6359.93     5724.35    104.80 o 
   0   1   3      862.40      874.23     15.29 o 
   1   1   3     1621.74     1636.26     17.73 o 
   2   1   3      938.15      863.65     11.25 o 
   3   1   3     2175.32     2253.12     19.87 o 
   4   1   3     1839.99     2032.43     33.33 o 
   5   1   3      146.71      129.94      4.41 o 
   6   1   3       19.36       21.28      3.87 o 
   7   1   3       61.01       65.11      6.67 o 
   8   1   3        6.76       11.35      4.34 o 
   9   1   3       67.25       72.92      7.12 o 
  10   1   3      126.45      160.67     10.73 o 
  -8   2   3        4.63        5.92      3.90 o 
  -7   2   3       35.40       36.04      3.84 o 
  -6   2   3       69.89       72.84      3.91 o 
  -5   2   3        5.27        3.97      1.84 o 
  -4   2   3       47.68       43.13      2.77 o 
  -3   2   3      317.06      342.11      6.43 o 
  -2   2   3      850.80      917.47     11.90 o 
  -1   2   3       44.90       33.92      2.30 o 
   0   2   3       28.17       39.64      1.68 o 
   1   2   3     5260.90     4916.50    127.17 o 
   2   2   3      849.33      841.00     10.79 o 
   3   2   3       71.57       61.17      2.56 o 
   4   2   3        3.13        0.84      1.78 o 
   5   2   3      158.82      153.99      5.81 o 
   6   2   3      135.33      145.34      7.50 o 
   7   2   3      201.09      204.58      9.73 o 
   8   2   3       65.78       66.32      7.59 o 
   9   2   3       49.12       64.98      8.26 o 
  10   2   3       16.48       18.43      6.30 o 
  -8   3   3        8.94        9.66      4.92 o 
  -7   3   3        0.21       -3.16      2.21 o 
  -6   3   3       35.81       30.82      7.60 o 
  -5   3   3       15.27       16.43      2.67 o 
  -4   3   3       46.97       42.98      2.95 o 
  -3   3   3      107.75      112.46      5.35 o 
  -2   3   3        0.16       -1.39      0.98 o 
  -1   3   3      408.43      408.62      6.76 o 
   0   3   3      470.73      449.15      6.94 o 
   1   3   3      223.60      216.72      4.37 o 
   2   3   3      149.95      173.54      4.01 o 
   3   3   3     1364.45     1393.87     20.65 o 
   4   3   3       41.42       36.03      2.47 o 
   5   3   3      825.36      826.11     16.52 o 
   6   3   3      133.06      143.20      7.63 o 
   7   3   3        6.97        1.22      3.72 o 
   8   3   3      134.97      161.65      9.41 o 
   9   3   3       25.15       24.30      5.88 o 
  10   3   3        3.06       -4.34      4.23 o 
  -8   4   3        0.00        1.83      4.41 o 
  -7   4   3        0.30       -0.54      2.63 o 
  -6   4   3      136.55      128.14      5.46 o 
  -5   4   3       14.82       11.75      5.25 o 
  -4   4   3       77.65       75.26      4.20 o 
  -3   4   3        9.18        8.12      1.83 o 
  -2   4   3      299.20      337.04      6.72 o 
  -1   4   3       31.16       32.68      2.23 o 
   0   4   3       10.20        9.36      1.41 o 
   1   4   3      602.75      660.43      9.59 o 
   2   4   3        8.67       10.34      1.58 o 
   3   4   3     1103.81     1108.47     14.75 o 
   4   4   3       20.32       13.33      2.08 o 
   5   4   3       63.36       64.71      3.47 o 
   6   4   3      117.98      127.00      5.08 o 
   7   4   3        0.70       -3.14      3.31 o 
   8   4   3        9.53        7.95      4.34 o 
   9   4   3       10.18       18.29      5.39 o 
  10   4   3        6.44        3.23      4.65 o 
  -7   5   3        0.59        0.38      2.84 o 
  -6   5   3       15.60       24.30      3.56 o 
  -5   5   3        0.13       -1.29      2.22 o 
  -4   5   3        0.48       -1.85      1.71 o 
  -3   5   3      198.77      204.10      6.27 o 
  -2   5   3        0.10       -0.89      1.38 o 
  -1   5   3       74.57       67.72      3.17 o 
   0   5   3       96.66      100.44      3.46 o 
   1   5   3       17.79       19.07      3.05 o 
   2   5   3        4.69        1.97      1.29 o 
   3   5   3        1.66        1.72      1.30 o 
   4   5   3      178.30      174.51      8.90 o 
   5   5   3      313.91      310.70      7.54 o 
   6   5   3        0.69        1.08      2.10 o 
   7   5   3       54.86       66.03      6.16 o 
   8   5   3        8.14        6.37      3.85 o 
   9   5   3        6.61        3.76      4.07 o 
  10   5   3       25.96       34.47      6.36 o 
  -7   6   3       32.88       39.30      5.88 o 
  -6   6   3        0.13       -0.87      2.82 o 
  -5   6   3       30.17       28.47      3.64 o 
  -4   6   3      136.29      139.58      6.46 o 
  -3   6   3        0.48        0.66      2.09 o 
  -2   6   3      139.79      140.40      4.70 o 
  -1   6   3       18.29       14.33      5.16 o 
   0   6   3        5.59        4.82      1.50 o 
   1   6   3      209.58      213.48     10.03 o 
   2   6   3       12.05       11.59      2.92 o 
   3   6   3        9.87        6.80      2.65 o 
   4   6   3       54.50       44.98      5.43 o 
   5   6   3      380.57      393.96     11.88 o 
   6   6   3       16.60       19.85      3.21 o 
   7   6   3       28.63       22.57      5.45 o 
   8   6   3       27.51       43.11      7.05 o 
   9   6   3        0.07        2.23      3.36 o 
  -6   7   3        8.43       14.82      5.09 o 
  -5   7   3        0.21       -0.78      2.76 o 
  -4   7   3       42.66       59.91      6.76 o 
  -3   7   3       27.87       29.76      5.38 o 
  -2   7   3        0.03       -1.54      1.80 o 
  -1   7   3      177.49      187.60      5.46 o 
   0   7   3        3.87        1.24      1.61 o 
   1   7   3      119.58      119.55      4.33 o 
   2   7   3       49.42       50.37      3.12 o 
   3   7   3       50.37       52.23      8.38 o 
   4   7   3       83.94       87.92      9.38 o 
   5   7   3      113.62      120.55      8.11 o 
   6   7   3      113.07       99.34      5.08 o 
   7   7   3       77.75       71.03      6.86 o 
   8   7   3        0.58       -5.67      3.78 o 
   9   7   3        2.47        1.83      4.49 o 
  -5   8   3       36.94       51.90      7.88 o 
  -4   8   3       13.60       13.00      4.89 o 
  -3   8   3        2.31        5.39      4.10 o 
  -2   8   3       78.27       78.24      6.43 o 
  -1   8   3        5.32        2.49      3.38 o 
   0   8   3       73.21       67.63      5.96 o 
   1   8   3        0.07       -3.05      2.83 o 
   2   8   3        6.85       10.01      3.85 o 
   3   8   3      256.70      269.69     11.35 o 
   4   8   3       59.16       63.94      6.97 o 
   5   8   3       13.66        5.94      4.07 o 
   6   8   3        0.28       -0.11      3.49 o 
   7   8   3       22.52       32.29      6.30 o 
   8   8   3        4.61        4.34      5.14 o 
  -4   9   3       32.86       48.29      7.75 o 
  -3   9   3       14.06       15.22      5.68 o 
  -2   9   3        5.55        8.57      4.58 o 
  -1   9   3        0.59       -0.24      3.56 o 
   0   9   3        0.25       -2.72      3.11 o 
   1   9   3       80.12       77.51      7.03 o 
   2   9   3        0.02       -2.07      3.40 o 
   3   9   3        9.73       12.66      4.76 o 
   4   9   3        0.11        0.93      3.45 o 
   5   9   3        1.14       -2.83      3.27 o 
   6   9   3        1.01       -0.36      4.14 o 
   7   9   3       17.78       27.60      6.85 o 
  -3  10   3        4.05        1.85      4.61 o 
  -2  10   3        2.54       -2.58      4.70 o 
  -1  10   3        0.58       -0.84      4.30 o 
   0  10   3       21.34       21.65      5.85 o 
   1  10   3        4.67        3.61      4.36 o 
   2  10   3        5.68        4.54      4.67 o 
   3  10   3        0.80       -3.72      3.76 o 
   4  10   3        0.58       -2.96      4.20 o 
   5  10   3       23.17       25.17      6.17 o 
   6  10   3        2.55       -1.23      4.67 o 
   0  11   3        4.72        7.95      5.19 o 
   1  11   3        0.39       -1.31      4.70 o 
   2  11   3        1.01       -2.00      4.59 o 
   3  11   3       11.86       15.15      5.92 o 
   4  11   3        3.95       -2.96      4.72 o 
  -3 -10   4        0.30       -2.32      3.26 o 
  -2 -10   4       31.80       32.42      4.58 o 
  -1 -10   4        5.08        0.23      3.65 o 
   0 -10   4        0.20       -2.20      3.99 o 
   1 -10   4        5.42        1.88      3.35 o 
   2 -10   4        0.40       -3.24      3.03 o 
  -4  -9   4        2.71       -0.73      2.98 o 
  -3  -9   4        0.90       -2.87      2.95 o 
  -2  -9   4       37.66       49.36     16.70 o 
  -1  -9   4        8.56        7.39      3.08 o 
   0  -9   4       29.83       35.26      4.57 o 
   1  -9   4        4.73        1.10      3.08 o 
   2  -9   4        9.89       12.56      3.42 o 
   3  -9   4       19.96       16.48      4.66 o 
   4  -9   4        0.97        1.14      4.67 o 
  -5  -8   4        6.18        6.18      3.42 o 
  -4  -8   4       20.93       21.24      3.67 o 
  -3  -8   4        3.60        0.32      2.46 o 
  -2  -8   4        5.42        4.36      2.84 o 
  -1  -8   4        0.00        0.49      2.43 o 
   0  -8   4      134.32      138.41      5.78 o 
   1  -8   4       19.16       20.32      4.41 o 
   2  -8   4        0.03        1.66      2.49 o 
   3  -8   4        0.99        0.79      2.51 o 
   4  -8   4        0.38       -4.45      3.49 o 
   5  -8   4       10.26       19.07      5.94 o 
  -6  -7   4        0.46        5.16      5.05 o 
  -5  -7   4        5.15        0.21      2.66 o 
  -4  -7   4       44.86       44.12     13.07 o 
  -3  -7   4       18.86       15.19      3.16 o 
  -2  -7   4        4.17        2.38      2.37 o 
  -1  -7   4        0.27        1.10      2.81 o 
   0  -7   4      136.82      126.90      5.24 o 
   1  -7   4       71.49       80.17      4.48 o 
   2  -7   4      186.75      188.41      6.43 o 
   3  -7   4        3.64        3.11      2.58 o 
   4  -7   4       41.96       57.30      7.01 o 
   5  -7   4       29.67       25.84      5.96 o 
   6  -7   4       15.85        9.66      5.19 o 
  -7  -6   4        0.02       -2.45      4.30 o 
  -6  -6   4        1.73        2.81      4.69 o 
  -5  -6   4        4.55        5.52      2.77 o 
  -4  -6   4        1.53        0.69      2.92 o 
  -3  -6   4       99.42      104.20      4.80 o 
  -2  -6   4       88.21       85.48      4.31 o 
  -1  -6   4       27.91       33.80      3.82 o 
   0  -6   4       23.25       19.17      2.93 o 
   1  -6   4      155.65      146.70      5.28 o 
   2  -6   4      299.28      290.07      7.53 o 
   3  -6   4       23.10       24.92      8.15 o 
   4  -6   4        2.90        1.63      2.15 o 
   5  -6   4        7.12        3.54      3.87 o 
   6  -6   4       21.61       29.98      5.48 o 
   7  -6   4       60.98       77.37      8.46 o 
  -7  -5   4       20.27       24.90      4.96 o 
  -5  -5   4       37.97       37.58      3.77 o 
  -4  -5   4       16.21       11.98      3.03 o 
  -3  -5   4        1.29       -1.80      2.81 o 
  -2  -5   4      451.43      482.96      9.43 o 
  -1  -5   4      668.87      657.19     11.27 o 
   0  -5   4      124.98      106.89      5.22 o 
   1  -5   4       31.46       29.56      2.91 o 
   2  -5   4        0.40       -1.96      1.44 o 
   3  -5   4      110.62      120.88      5.56 o 
   4  -5   4       70.78       68.14      3.87 o 
   5  -5   4       25.38       28.82      4.83 o 
   6  -5   4       67.71       77.38      6.45 o 
   7  -5   4        0.14        0.78      3.69 o 
   8  -5   4        0.02       -5.96      4.14 o 
  -8  -4   4        3.20       -1.62      3.14 o 
  -7  -4   4       24.48       20.85      4.47 o 
  -6  -4   4       17.60        8.72      3.90 o 
  -5  -4   4       16.86       16.54      5.98 o 
  -4  -4   4       61.62       67.81      3.43 o 
  -3  -4   4      286.78      284.89      5.29 o 
  -2  -4   4       10.91        3.90      1.66 o 
  -1  -4   4       59.60       69.12      2.90 o 
   0  -4   4       14.44        8.79      1.16 o 
   1  -4   4        1.49       -0.58      0.82 o 
   2  -4   4       11.16       10.96      1.90 o 
   3  -4   4      372.64      377.84     17.55 o 
   4  -4   4      337.64      324.12      7.33 o 
   5  -4   4       30.03       32.31      4.63 o 
   6  -4   4        2.41        0.35      2.65 o 
   7  -4   4        0.00        0.00      3.38 o 
   8  -4   4       11.45        5.59      4.30 o 
  -8  -3   4        9.17        5.74      3.69 o 
  -7  -3   4        4.45        0.00      3.11 o 
  -6  -3   4       14.74       11.46      4.00 o 
  -5  -3   4      221.06      226.65      9.10 o 
  -4  -3   4       59.23       54.97      5.27 o 
  -3  -3   4      165.29      168.39      4.51 o 
  -2  -3   4       33.12       32.47      2.08 o 
  -1  -3   4        0.39       -0.90      0.83 o 
   0  -3   4     1475.74     1559.42     14.87 o 
   1  -3   4     1120.86     1182.71     11.89 o 
   2  -3   4       43.11       39.47      1.77 o 
   3  -3   4        0.26       -1.44      0.96 o 
   4  -3   4       49.96       51.57      2.86 o 
   5  -3   4       15.39       14.71      3.52 o 
   6  -3   4       34.72       38.36      5.14 o 
   7  -3   4       21.64       25.24      4.59 o 
   8  -3   4       18.72       25.72      5.47 o 
   9  -3   4        2.18       -0.29      4.07 o 
  -8  -2   4       15.99       13.87      4.72 o 
  -7  -2   4        2.30        0.78      2.85 o 
  -6  -2   4        2.04        5.05      3.16 o 
  -5  -2   4      125.01      134.21      7.14 o 
  -4  -2   4      113.23       96.89      3.56 o 
  -3  -2   4      198.22      218.13      4.96 o 
  -2  -2   4       11.64        6.60      1.29 o 
  -1  -2   4     1052.52     1131.85     13.47 o 
   0  -2   4      399.65      425.74      5.39 o 
   1  -2   4      250.88      279.31      4.17 o 
   2  -2   4       60.08       43.22      1.80 o 
   3  -2   4      294.74      289.73      4.63 o 
   4  -2   4       15.96        4.87      1.21 o 
   5  -2   4      218.09      214.14      7.99 o 
   6  -2   4      156.77      141.87      7.14 o 
   7  -2   4       31.56       30.24      4.83 o 
   8  -2   4        0.22       -4.07      3.01 o 
   9  -2   4        1.88       -0.53      3.96 o 
  -8  -1   4        4.50        3.58      4.01 o 
  -7  -1   4        8.63        5.74      3.80 o 
  -6  -1   4       64.21       75.35      6.17 o 
  -5  -1   4      127.48      116.18      6.33 o 
  -4  -1   4       97.78      108.23      3.72 o 
  -3  -1   4      785.99      835.05     11.42 o 
  -2  -1   4      129.15      131.58      3.06 o 
  -1  -1   4      374.00      375.24      8.12 o 
   0  -1   4       16.98        9.45      1.33 o 
   1  -1   4      173.73      187.78      3.62 o 
   2  -1   4     4840.84     4668.07     38.92 o 
   3  -1   4     3042.08     3128.04     27.28 o 
   4  -1   4      120.53      114.76      3.10 o 
   5  -1   4       46.15       49.50      4.00 o 
   6  -1   4      104.38       94.87      5.68 o 
   7  -1   4        1.06        3.27      3.03 o 
   8  -1   4        8.20        2.87      3.36 o 
   9  -1   4        7.94        2.25      4.01 o 
  10  -1   4       28.25       33.54      6.90 o 
  -8   0   4        0.22       -0.94      3.51 o 
  -7   0   4       51.71       37.81      6.14 o 
  -6   0   4      197.89      194.59      9.59 o 
  -5   0   4       66.75       73.97      3.45 o 
  -4   0   4        4.47        6.30      1.64 o 
  -3   0   4        0.06       -0.55      1.08 o 
  -2   0   4        4.59        4.71      1.67 o 
  -1   0   4      115.27      123.29      4.90 o 
   0   0   4        6.65       33.18      2.51 o 
   1   0   4     2453.96     2470.53     21.35 o 
   2   0   4      185.70      186.83      3.12 o 
   3   0   4       62.11       75.11      2.13 o 
   4   0   4      933.45      942.40     10.25 o 
   5   0   4       14.01        8.81      2.85 o 
   6   0   4        3.36       -0.80      2.40 o 
   7   0   4        7.44        5.61      3.11 o 
   8   0   4       44.77       49.27      6.25 o 
   9   0   4       50.97       54.72      7.10 o 
  10   0   4        5.01        2.52      4.59 o 
  -8   1   4        1.31       -4.12      3.25 o 
  -7   1   4        1.58       -1.42      3.27 o 
  -6   1   4       82.22       76.89      6.68 o 
  -5   1   4       50.08       45.56      3.06 o 
  -4   1   4        5.30        1.99      1.37 o 
  -3   1   4       72.12       67.18      2.62 o 
  -2   1   4       92.74      101.98      2.70 o 
  -1   1   4      701.55      760.98     15.26 o 
   0   1   4      203.36      227.52      6.63 o 
   1   1   4      119.58      127.53      4.59 o 
   2   1   4     1251.93     1215.23     11.59 o 
   3   1   4      110.63      101.81      2.36 o 
   4   1   4      901.43      860.29     12.36 o 
   5   1   4      329.51      335.91      7.33 o 
   6   1   4      176.67      178.13      5.71 o 
   7   1   4       28.56       32.82      5.18 o 
   8   1   4       55.72       67.18      7.32 o 
   9   1   4       24.51       26.06      5.97 o 
  10   1   4       10.39       10.84      5.28 o 
  -8   2   4        0.06       -3.00      3.83 o 
  -7   2   4        1.00        2.67      3.89 o 
  -6   2   4       22.96       16.34      4.89 o 
  -5   2   4       44.40       48.81      3.37 o 
  -4   2   4       87.68       86.97      3.62 o 
  -3   2   4       28.43       26.81      3.88 o 
  -2   2   4       82.13       86.48      2.81 o 
  -1   2   4       99.17       99.80      2.77 o 
   0   2   4      798.26      824.40     10.46 o 
   1   2   4     1072.16     1137.27     13.57 o 
   2   2   4       50.02       67.73      3.09 o 
   3   2   4      104.40       82.43      3.21 o 
   4   2   4      351.41      387.50      7.46 o 
   5   2   4       64.50       76.26      3.72 o 
   6   2   4      227.16      214.16      6.81 o 
   7   2   4       28.65       28.24      5.28 o 
   8   2   4        7.67        9.28      4.41 o 
   9   2   4        6.63        8.95      4.81 o 
  10   2   4        7.07        8.34      4.96 o 
  -8   3   4        9.43       10.59      5.43 o 
  -7   3   4        1.12        1.11      3.76 o 
  -6   3   4       10.73       15.64      4.67 o 
  -5   3   4       76.78       66.89      3.82 o 
  -4   3   4        5.19        7.63      2.05 o 
  -3   3   4      458.50      476.95      8.56 o 
  -2   3   4        6.68        7.36      1.49 o 
  -1   3   4      165.69      163.11      4.05 o 
   0   3   4       10.58        7.07      2.93 o 
   1   3   4      633.11      654.12      9.31 o 
   2   3   4      383.67      397.04     16.89 o 
   3   3   4        9.26        7.84      1.49 o 
   4   3   4      303.66      304.47      6.61 o 
   5   3   4        9.44       10.49      2.27 o 
   6   3   4      259.00      233.99      9.44 o 
   7   3   4       23.14       25.66      5.12 o 
   8   3   4        7.46        1.07      3.61 o 
   9   3   4       22.36       23.46      6.07 o 
  10   3   4       20.04       24.54      6.50 o 
  -7   4   4        5.90        7.46      4.65 o 
  -6   4   4        0.76       -3.78      3.43 o 
  -5   4   4        1.12       -1.76      2.42 o 
  -4   4   4       14.41       15.19      2.52 o 
  -3   4   4      328.35      336.06      7.30 o 
  -2   4   4      355.43      356.19      7.16 o 
  -1   4   4       21.34       20.99      2.05 o 
   0   4   4        8.13        7.12      1.39 o 
   1   4   4      911.14      989.65     16.10 o 
   2   4   4      680.35      683.04     10.24 o 
   3   4   4      661.57      691.33     10.70 o 
   4   4   4        0.08       -1.67      1.11 o 
   5   4   4       54.61       51.74      5.58 o 
   6   4   4        1.86        1.54      2.01 o 
   7   4   4      187.22      199.66      6.85 o 
   8   4   4      154.61      153.02      9.30 o 
   9   4   4       54.41       55.48      7.65 o 
  10   4   4       13.99        9.06      5.30 o 
  -7   5   4        2.25       -1.29      4.72 o 
  -6   5   4       25.58       20.72      5.18 o 
  -5   5   4        0.21       -3.19      2.12 o 
  -4   5   4       49.68       53.01      4.30 o 
  -3   5   4        0.56        0.32      1.89 o 
  -2   5   4       38.18       42.23      4.00 o 
  -1   5   4     1481.30     1501.40     19.23 o 
   0   5   4      176.82      169.25      4.72 o 
   1   5   4        1.03       -1.41      1.13 o 
   2   5   4      143.55      133.66      4.50 o 
   3   5   4       17.42       13.45      1.97 o 
   4   5   4       26.50       26.38      2.71 o 
   5   5   4       65.67       64.55      3.89 o 
   6   5   4      186.55      173.44      6.12 o 
   7   5   4       80.93       81.55      4.71 o 
   8   5   4        1.06       -3.70      2.98 o 
   9   5   4        7.92        6.34      4.67 o 
  10   5   4        2.90       -0.64      4.36 o 
  -6   6   4        0.01       -0.93      3.63 o 
  -5   6   4        0.60       -1.25      3.27 o 
  -4   6   4        9.23        9.57      2.71 o 
  -3   6   4       65.69       70.44      4.65 o 
  -2   6   4       83.88       95.77      7.36 o 
  -1   6   4       29.64       32.02      3.35 o 
   0   6   4       46.99       43.88      3.16 o 
   1   6   4        4.05        3.11      3.55 o 
   2   6   4       14.17       14.58      2.23 o 
   3   6   4      350.84      339.37     18.07 o 
   4   6   4      340.27      347.11      7.97 o 
   5   6   4      334.57      318.56     10.71 o 
   6   6   4       61.38       63.94      4.49 o 
   7   6   4        5.37        3.36      2.72 o 
   8   6   4        0.91        3.54      4.00 o 
   9   6   4       14.68       15.11      4.78 o 
  -5   7   4        3.14       -0.03      2.80 o 
  -4   7   4       47.43       59.23      4.80 o 
  -3   7   4        1.97       -0.39      2.05 o 
  -2   7   4        1.50        1.03      2.04 o 
  -1   7   4       15.95       23.29      6.64 o 
   0   7   4       43.52       43.57      3.54 o 
   1   7   4      777.12      812.21     21.28 o 
   2   7   4       25.20       20.41      8.27 o 
   3   7   4        2.00        0.73      1.82 o 
   4   7   4       56.73       54.82      6.35 o 
   5   7   4       32.93       35.15      3.83 o 
   6   7   4        0.10       -0.68      2.10 o 
   7   7   4        0.65        0.33      2.67 o 
   8   7   4        7.37        2.56      4.10 o 
  -4   8   4        4.64        2.87      4.07 o 
  -3   8   4        0.13       -4.05      3.65 o 
  -2   8   4       12.85       10.88      4.56 o 
  -1   8   4       10.15       11.19      4.23 o 
   0   8   4        0.03       -2.18      2.96 o 
   1   8   4       25.50       21.54      4.87 o 
   2   8   4        0.00        2.21      2.16 o 
   3   8   4        0.06        1.24      2.13 o 
   4   8   4        9.47       11.85      2.80 o 
   5   8   4       46.82       48.12      4.65 o 
   6   8   4       27.73       23.66      3.87 o 
   7   8   4       24.81       25.12      6.34 o 
   8   8   4        3.65        0.91      4.81 o 
  -3   9   4        3.70        1.07      4.10 o 
  -2   9   4       26.06       26.10      5.78 o 
  -1   9   4        3.42        4.38      4.23 o 
   0   9   4       13.88        7.77      4.49 o 
   1   9   4        0.01       -3.65      3.47 o 
   2   9   4       43.77       45.22      7.05 o 
   3   9   4      339.95      351.47     14.06 o 
   4   9   4       27.71       24.03      5.79 o 
   5   9   4        1.14       -0.94      4.16 o 
   6   9   4        8.36        5.58      4.72 o 
   7   9   4        2.84        5.50      5.10 o 
  -2  10   4        0.64       -5.30      3.92 o 
  -1  10   4       11.25        4.14      4.83 o 
   0  10   4        0.51       -1.45      4.34 o 
   1  10   4        9.63        9.30      5.48 o 
   2  10   4        0.19       -3.85      3.83 o 
   3  10   4        0.12        0.82      4.00 o 
   4  10   4       19.82       22.27      5.87 o 
   5  10   4       23.39       28.84      6.68 o 
   6  10   4        0.00       -4.45      4.39 o 
   0  11   4       14.76       14.07      5.74 o 
   1  11   4        6.28        0.36      4.98 o 
   2  11   4        0.48       -1.22      4.90 o 
   3  11   4        0.39       -4.69      4.56 o 
   4  11   4        3.43        3.43      5.18 o 
  -4  -9   5        0.80       -6.27      4.81 o 
  -3  -9   5        6.36       10.66      5.01 o 
  -2  -9   5        2.96        1.20      3.13 o 
  -1  -9   5        0.77       -1.69      2.80 o 
   0  -9   5        7.99        6.73      3.42 o 
   1  -9   5       10.51        3.72      2.94 o 
   2  -9   5        0.83       -2.75      2.88 o 
   3  -9   5       22.18       36.22      4.89 o 
  -5  -8   5       25.56       32.07      7.14 o 
  -4  -8   5        1.61       -0.98      4.74 o 
  -3  -8   5        0.00        1.94      3.76 o 
  -2  -8   5        0.04       -0.49      2.61 o 
  -1  -8   5        0.89        1.42      2.65 o 
   0  -8   5        3.84        1.51      2.70 o 
   1  -8   5        5.18        2.20      2.72 o 
   2  -8   5       24.30       11.69      3.21 o 
   3  -8   5        5.95        8.03      3.28 o 
   4  -8   5        3.39        5.05      3.30 o 
   5  -8   5        7.93        9.90      5.30 o 
  -6  -7   5        0.03        2.05      4.99 o 
  -5  -7   5        0.02        0.35      4.69 o 
  -4  -7   5       10.11        6.39      4.83 o 
  -3  -7   5        6.68        0.38      4.00 o 
  -2  -7   5        5.05        1.79      2.28 o 
  -1  -7   5       51.58       56.60      4.72 o 
   0  -7   5        9.45        2.99      2.50 o 
   1  -7   5        7.74        1.78      2.27 o 
   2  -7   5       13.08        8.50      2.76 o 
   3  -7   5        0.99       -2.24      2.21 o 
   4  -7   5        1.68       -0.47      2.39 o 
   5  -7   5       30.96       41.10      7.05 o 
   6  -7   5        7.27       10.77      5.59 o 
  -7  -6   5        0.75       -5.18      4.56 o 
  -6  -6   5        0.29       -1.60      4.21 o 
  -5  -6   5        0.28       -5.21      3.87 o 
  -4  -6   5       76.85       93.42      7.41 o 
  -3  -6   5      106.74       96.91      4.87 o 
  -2  -6   5        0.77       -1.57      2.19 o 
  -1  -6   5        6.03        3.51      3.06 o 
   0  -6   5       19.50       17.01      2.87 o 
   1  -6   5        0.47       -0.99      1.92 o 
   2  -6   5       19.58       13.41      3.49 o 
   3  -6   5        6.26        2.33      2.25 o 
   4  -6   5       24.54       23.77      3.34 o 
   5  -6   5        1.28       -3.32      3.12 o 
   6  -6   5        1.84        9.33      4.81 o 
   7  -6   5        4.71        5.03      4.90 o 
  -5  -5   5       22.00       17.34      5.23 o 
  -4  -5   5       22.48       22.12      5.74 o 
  -3  -5   5        0.46       -0.66      2.20 o 
  -2  -5   5      241.79      227.28      6.40 o 
  -1  -5   5        5.23        7.99      2.28 o 
   0  -5   5      106.32      107.45      4.45 o 
   1  -5   5       24.26       19.83      2.76 o 
   2  -5   5        0.30       -0.15      2.01 o 
   3  -5   5        1.72       -0.79      1.92 o 
   4  -5   5        0.19       -0.56      2.00 o 
   5  -5   5        4.52        0.91      3.07 o 
   6  -5   5       15.62       13.46      4.36 o 
   7  -5   5       52.75       52.09      7.03 o 
   8  -5   5       14.28       12.57      5.23 o 
  -7  -4   5        7.15       10.41      4.12 o 
  -6  -4   5        1.23       -2.05      3.36 o 
  -5  -4   5       22.52       25.06      4.61 o 
  -4  -4   5        0.26       -1.16      2.32 o 
  -3  -4   5       14.23       16.78      2.10 o 
  -2  -4   5      567.31      574.59      7.91 o 
  -1  -4   5      610.46      682.84      8.58 o 
   0  -4   5       84.84       87.79      3.74 o 
   1  -4   5       43.71       28.98      2.80 o 
   2  -4   5       45.58       47.34      3.13 o 
   3  -4   5       97.64       95.07      3.99 o 
   4  -4   5        0.36       -1.62      1.74 o 
   5  -4   5       24.35       22.52      2.98 o 
   6  -4   5      111.23      103.88      7.10 o 
   7  -4   5       36.21       32.38      5.58 o 
   8  -4   5        7.49        1.54      4.12 o 
  -8  -3   5       10.72        9.35      4.85 o 
  -7  -3   5        2.96        1.58      3.70 o 
  -6  -3   5        0.01       -1.13      3.36 o 
  -5  -3   5        0.51        0.96      2.92 o 
  -4  -3   5       15.67       17.02      3.58 o 
  -3  -3   5      277.25      270.56      8.90 o 
  -2  -3   5       30.44       26.40      5.15 o 
  -1  -3   5      112.84      113.25      2.99 o 
   0  -3   5     1737.79     1740.47     16.74 o 
   1  -3   5        0.06       -0.48      1.29 o 
   2  -3   5      687.93      677.98      8.29 o 
   3  -3   5       22.17       25.37      1.92 o 
   4  -3   5        4.17        2.46      1.30 o 
   5  -3   5      239.76      236.18      6.26 o 
   6  -3   5       26.61       18.63      4.12 o 
   7  -3   5        6.54        4.83      3.58 o 
   8  -3   5        0.00       -2.65      3.43 o 
   9  -3   5        6.27        0.20      4.20 o 
  -8  -2   5        7.99       -1.60      3.87 o 
  -7  -2   5        0.91       -2.74      3.38 o 
  -6  -2   5      101.55       79.60      6.57 o 
  -5  -2   5       67.39       64.47      5.63 o 
  -4  -2   5        1.33        1.80      2.76 o 
  -3  -2   5        0.51        0.60      1.91 o 
  -2  -2   5      180.16      165.34      4.93 o 
  -1  -2   5        0.92        1.63      1.07 o 
   0  -2   5      353.30      322.38      4.75 o 
   1  -2   5      489.53      556.12      6.88 o 
   2  -2   5      115.32      136.07      3.08 o 
   3  -2   5      190.93      184.45      3.81 o 
   4  -2   5       87.85      104.83      3.06 o 
   5  -2   5       17.61       19.12      1.97 o 
   6  -2   5       18.00       15.96      3.58 o 
   7  -2   5       36.31       34.14      5.07 o 
   8  -2   5       17.08       13.24      4.58 o 
   9  -2   5       21.30       18.67      5.28 o 
  -8  -1   5        8.98        2.12      4.39 o 
  -7  -1   5        1.68        4.01      4.18 o 
  -6  -1   5       42.50       40.28      6.34 o 
  -5  -1   5       64.59       69.19      6.94 o 
  -4  -1   5       70.92       72.97      5.38 o 
  -3  -1   5       47.56       45.62      4.07 o 
  -2  -1   5        0.44       -0.51      1.73 o 
  -1  -1   5      276.94      303.94      8.63 o 
   0  -1   5      663.39      705.44      8.92 o 
   1  -1   5      113.37       95.85      2.35 o 
   2  -1   5     1362.52     1442.54     14.02 o 
   3  -1   5       18.33       30.44      2.09 o 
   4  -1   5      299.75      323.68      5.26 o 
   5  -1   5       87.76       87.39      2.89 o 
   6  -1   5       42.05       32.56      4.36 o 
   7  -1   5       91.89       91.35      6.23 o 
   8  -1   5        0.95        0.13      2.91 o 
   9  -1   5        1.47       -3.45      3.60 o 
  -8   0   5       11.54       13.80      5.36 o 
  -7   0   5       45.64       56.48      7.28 o 
  -6   0   5       14.51       18.76      4.90 o 
  -5   0   5        3.44        1.25      3.07 o 
  -4   0   5       11.61       12.95      3.56 o 
  -3   0   5       42.12       44.91      4.67 o 
  -2   0   5      334.20      356.95     10.28 o 
  -1   0   5      135.38      137.61      5.70 o 
   0   0   5      116.76       91.69      4.41 o 
   1   0   5       89.95       94.35      5.92 o 
   2   0   5      519.46      540.69      6.51 o 
   3   0   5       11.84        9.55      1.53 o 
   4   0   5      156.80      160.66      4.74 o 
   5   0   5      144.66      140.51      4.68 o 
   6   0   5        0.17       -0.99      1.66 o 
   7   0   5       10.23        9.08      3.56 o 
   8   0   5        0.89        1.58      3.14 o 
   9   0   5       18.99       13.26      4.70 o 
  10   0   5       13.48        4.56      5.27 o 
  -8   1   5        0.02        0.31      4.16 o 
  -7   1   5       52.28       65.62      8.10 o 
  -6   1   5       60.40       67.85      7.72 o 
  -5   1   5       51.15       54.14      6.37 o 
  -4   1   5       65.19       65.22      5.56 o 
  -3   1   5      164.12      154.79      7.21 o 
  -2   1   5        4.38        3.12      2.00 o 
  -1   1   5       89.37      103.81      5.14 o 
   0   1   5      245.79      302.87      8.54 o 
   1   1   5      869.66      926.55     11.33 o 
   2   1   5        0.00       -1.17      0.96 o 
   3   1   5      344.90      301.58      4.54 o 
   4   1   5      564.71      598.73      7.40 o 
   5   1   5       25.19       26.90      3.31 o 
   6   1   5       93.09       81.58      4.07 o 
   7   1   5       78.33       82.91      4.40 o 
   8   1   5        0.32       -1.25      2.92 o 
   9   1   5       61.47       84.94      8.95 o 
  10   1   5       16.31       20.47      6.48 o 
  -7   2   5        0.59       -2.80      3.76 o 
  -6   2   5       69.84       75.80      7.28 o 
  -5   2   5      390.97      427.85     14.75 o 
  -4   2   5      185.87      179.96      8.64 o 
  -3   2   5       79.87       83.74      5.54 o 
  -2   2   5       17.21       19.72      2.97 o 
  -1   2   5        7.59        9.27      1.34 o 
   0   2   5       69.93      100.50      2.62 o 
   1   2   5       11.00        7.54      1.83 o 
   2   2   5      286.69      265.98      6.83 o 
   3   2   5      414.63      417.87      6.54 o 
   4   2   5       20.55       20.97      1.44 o 
   5   2   5      119.34      133.54      4.72 o 
   6   2   5       33.54       27.04      7.37 o 
   7   2   5       72.68       76.73      4.55 o 
   8   2   5       11.81        9.88      4.54 o 
   9   2   5       23.90       16.91      5.34 o 
  10   2   5       35.86       54.66      8.37 o 
  -7   3   5        0.11       -2.43      4.03 o 
  -6   3   5       16.60       12.49      4.79 o 
  -5   3   5        3.93        7.23      4.09 o 
  -4   3   5        2.55        2.56      2.98 o 
  -3   3   5      185.16      207.82      8.84 o 
  -2   3   5      136.29      137.07      4.07 o 
  -1   3   5      944.73     1016.12     13.47 o 
   0   3   5       25.83       21.39      3.05 o 
   1   3   5       79.78       78.59      2.78 o 
   2   3   5     1798.55     1871.03     21.90 o 
   3   3   5      151.36      138.05      2.71 o 
   4   3   5       15.31       11.58      1.94 o 
   5   3   5       92.71       80.97      3.90 o 
   6   3   5      202.57      207.34      8.94 o 
   7   3   5      110.00      104.47     10.84 o 
   8   3   5        1.65        0.96      3.78 o 
   9   3   5       82.91       96.36      8.34 o 
  10   3   5       10.26       -1.00      4.79 o 
  -7   4   5        0.05       -1.49      3.98 o 
  -6   4   5        4.17        2.31      3.89 o 
  -5   4   5       13.03        4.00      3.94 o 
  -4   4   5       85.56       81.43      6.39 o 
  -3   4   5      462.58      457.13     13.69 o 
  -2   4   5      371.37      372.20      7.59 o 
  -1   4   5        7.53        7.89      2.80 o 
   0   4   5      418.42      403.26     11.92 o 
   1   4   5      133.76      120.11      3.82 o 
   2   4   5       77.61       96.41      3.50 o 
   3   4   5       49.48       58.63      2.91 o 
   4   4   5        0.05       -1.50      1.28 o 
   5   4   5      249.66      231.69      6.37 o 
   6   4   5       34.17       39.76      3.72 o 
   7   4   5       70.18       69.80      4.44 o 
   8   4   5        5.66        6.97      4.47 o 
   9   4   5        0.24        1.36      4.29 o 
  10   4   5        0.00        2.80      5.32 o 
  -6   5   5        1.21       -0.49      3.98 o 
  -5   5   5        0.40       -2.96      3.67 o 
  -4   5   5       22.96       24.05      4.69 o 
  -3   5   5       32.54       30.86      5.12 o 
  -2   5   5       98.15      120.88      4.60 o 
  -1   5   5      580.26      598.13     11.63 o 
   0   5   5       19.20       20.20      2.54 o 
   1   5   5      607.70      609.76     10.20 o 
   2   5   5       25.20       20.94      2.57 o 
   3   5   5        5.16        2.14      1.62 o 
   4   5   5      210.40      209.95      5.96 o 
   5   5   5       25.28       24.47      4.92 o 
   6   5   5       29.62       28.40      3.43 o 
   7   5   5        8.45        7.77      2.75 o 
   8   5   5       35.19       40.93      6.12 o 
   9   5   5       46.32       58.71      7.83 o 
  10   5   5        4.63        8.06      5.41 o 
  -6   6   5        5.20        2.12      4.34 o 
  -5   6   5        1.61       -1.51      3.65 o 
  -4   6   5       27.18       22.56      4.99 o 
  -3   6   5        1.10       -0.93      3.03 o 
  -2   6   5      207.57      199.98      9.21 o 
  -1   6   5      424.74      397.09      8.45 o 
   0   6   5       41.17       35.29      3.47 o 
   1   6   5        1.77       -0.16      1.72 o 
   2   6   5      320.24      347.06      7.68 o 
   3   6   5       27.06       22.95      5.39 o 
   4   6   5       34.12       44.30      6.49 o 
   5   6   5        9.82        8.70      2.63 o 
   6   6   5       13.91       18.23      3.12 o 
   7   6   5       77.93       88.91     10.52 o 
   8   6   5       17.00       20.13      3.80 o 
   9   6   5       16.86       12.53      4.96 o 
  -5   7   5       23.00       17.96      5.65 o 
  -4   7   5        1.46       -2.94      3.16 o 
  -3   7   5        0.11        0.62      3.25 o 
  -2   7   5      212.18      205.39      6.49 o 
  -1   7   5        0.17        0.91      2.10 o 
   0   7   5       61.18       71.78      5.32 o 
   1   7   5      293.96      307.18     10.75 o 
   2   7   5        0.30       -2.69      1.79 o 
   3   7   5      178.51      178.28      6.69 o 
   4   7   5        2.98        2.17      2.17 o 
   5   7   5       50.12       53.04      6.37 o 
   6   7   5       96.34      105.96     10.79 o 
   7   7   5        6.65        7.14      3.14 o 
   8   7   5        4.71        2.56      4.38 o 
  -2   8   5       10.45        5.87      2.77 o 
  -1   8   5        0.99        2.50      2.32 o 
   0   8   5       69.76       66.55      4.12 o 
   1   8   5      232.47      219.42      6.68 o 
   2   8   5       12.63        8.50      2.53 o 
   3   8   5        3.42        0.78      2.34 o 
   4   8   5       83.47       75.89      8.27 o 
   5   8   5       49.46       56.16      4.83 o 
   6   8   5        5.82        2.54      2.76 o 
   7   8   5        3.52       -0.48      2.96 o 
   8   8   5        1.85       -1.36      4.45 o 
  -2   9   5        0.03       -3.43      3.52 o 
  -1   9   5       45.81       59.24      7.50 o 
   0   9   5       56.83       79.76      8.30 o 
   1   9   5       34.19       40.68      6.36 o 
   2   9   5       54.36       73.68      7.88 o 
   3   9   5       77.19       88.23      7.41 o 
   4   9   5       12.40       10.24      4.58 o 
   5   9   5        3.46        6.90      4.70 o 
   6   9   5       11.42       18.92      5.65 o 
   7   9   5        0.29       -4.99      4.14 o 
  -1  10   5        1.56        4.65      4.94 o 
   0  10   5        0.18        0.16      4.39 o 
   1  10   5        0.05        0.62      4.20 o 
   2  10   5        1.12       -1.91      3.58 o 
   3  10   5       18.36       15.85      5.85 o 
   4  10   5        0.13        1.82      4.20 o 
   5  10   5        2.11       -2.65      5.14 o 
   6  10   5        0.00       -1.89      4.67 o 
   2  11   5        2.31        6.08      5.34 o 
   3  11   5       11.16       10.82      6.12 o 
  -2  -9   6        0.29        1.53      4.36 o 
  -1  -9   6        0.12       -1.33      4.76 o 
   0  -9   6        0.19       -3.50      3.11 o 
   1  -9   6        3.06        0.88      2.92 o 
   2  -9   6        2.23       -0.78      3.30 o 
  -4  -8   6        2.41        1.89      5.54 o 
  -3  -8   6        1.28       -0.60      4.89 o 
  -2  -8   6        0.90       -2.32      4.14 o 
  -1  -8   6        1.70        2.12      4.61 o 
   0  -8   6        1.85       -1.24      2.64 o 
   1  -8   6        5.14        7.22      3.10 o 
   2  -8   6        0.28       -3.17      2.56 o 
   3  -8   6        0.94       -3.34      2.72 o 
   4  -8   6        7.63       11.48      3.91 o 
  -5  -7   6        2.36       -0.42      5.16 o 
  -4  -7   6        8.41        7.23      4.94 o 
  -3  -7   6        2.16        4.21      4.54 o 
  -2  -7   6       35.99       32.73      6.25 o 
  -1  -7   6       74.48      104.10      7.79 o 
   0  -7   6       17.23       21.92      4.32 o 
   1  -7   6        2.93       -1.19      2.25 o 
   2  -7   6       10.74        8.66      2.85 o 
   3  -7   6       36.31       49.17      4.64 o 
   4  -7   6        3.13       -1.91      2.70 o 
   5  -7   6        5.20        2.76      4.50 o 
  -6  -6   6        3.37        3.05      5.27 o 
  -5  -6   6        0.74       -3.43      4.67 o 
  -4  -6   6       46.12       51.47      7.34 o 
  -3  -6   6        0.06       -0.15      4.36 o 
  -2  -6   6       42.15       58.71      7.23 o 
  -1  -6   6       12.77        3.45      3.76 o 
   0  -6   6        5.27        2.34      2.35 o 
   1  -6   6      204.91      212.72      6.88 o 
   2  -6   6       13.96        8.33      2.74 o 
   3  -6   6       12.70       14.83      3.10 o 
   4  -6   6        4.16        7.57      3.86 o 
   5  -6   6        0.02       -0.98      2.34 o 
   6  -6   6       25.26       22.43      5.85 o 
  -5  -5   6        0.10       -5.72      3.81 o 
  -4  -5   6       15.89       17.98      5.39 o 
  -3  -5   6       31.34       30.06      6.27 o 
  -2  -5   6       19.90       13.78      5.05 o 
  -1  -5   6       31.80       32.82      5.96 o 
   0  -5   6      372.60      355.77     10.63 o 
   1  -5   6       59.68       65.91      3.98 o 
   2  -5   6       48.47       57.92      4.35 o 
   3  -5   6       98.77       97.55      4.49 o 
   4  -5   6        4.41        7.08      2.39 o 
   5  -5   6      125.81      127.30      9.29 o 
   6  -5   6        2.73        2.07      3.96 o 
   7  -5   6       22.31       20.54      5.56 o 
  -7  -4   6        5.56        4.36      4.45 o 
  -6  -4   6        3.81        0.33      3.72 o 
  -5  -4   6        2.00        0.82      3.36 o 
  -4  -4   6       25.17       21.96      4.27 o 
  -3  -4   6       28.67       13.44      5.36 o 
  -2  -4   6      137.44      122.86      7.74 o 
  -1  -4   6        6.92        7.54      4.32 o 
   0  -4   6       14.55       15.45      2.38 o 
   1  -4   6       28.91       24.69      2.79 o 
   2  -4   6        6.79        6.28      2.01 o 
   3  -4   6      448.95      444.51      9.16 o 
   4  -4   6       12.81       16.24      2.80 o 
   5  -4   6       17.33       16.53      4.45 o 
   6  -4   6        5.56       13.66      4.39 o 
   7  -4   6        9.54       -1.42      3.65 o 
   8  -4   6        9.45        5.92      4.45 o 
  -7  -3   6        3.48        1.67      3.69 o 
  -6  -3   6        2.35        4.00      3.98 o 
  -5  -3   6        2.56        4.63      3.74 o 
  -4  -3   6        6.60        8.34      3.56 o 
  -3  -3   6        0.01       -2.25      2.14 o 
  -2  -3   6        3.76       -4.71      3.62 o 
  -1  -3   6       35.94       42.21      3.14 o 
   0  -3   6        6.18        7.19      1.37 o 
   1  -3   6       44.79       39.05      2.89 o 
   2  -3   6       65.72       68.70      7.27 o 
   3  -3   6      119.64      117.77      5.35 o 
   4  -3   6       82.83       73.67      2.97 o 
   5  -3   6      127.81      123.28      3.87 o 
   6  -3   6        0.79       -0.76      2.69 o 
   7  -3   6       93.91       88.55      6.79 o 
   8  -3   6        0.25       -2.40      3.52 o 
  -7  -2   6       12.09       14.37      4.83 o 
  -6  -2   6        2.31        0.31      3.67 o 
  -5  -2   6        1.33       -3.87      2.60 o 
  -4  -2   6        5.65        2.42      2.81 o 
  -3  -2   6       13.31       18.36      3.81 o 
  -2  -2   6       46.41       43.01      3.96 o 
  -1  -2   6       59.80       56.72      4.00 o 
   0  -2   6      240.67      250.47      4.22 o 
   1  -2   6      136.08      138.90      3.19 o 
   2  -2   6      269.81      269.79      4.73 o 
   3  -2   6       27.51       24.66      1.93 o 
   4  -2   6        6.33        7.25      1.55 o 
   5  -2   6      402.12      385.87      6.59 o 
   6  -2   6        4.58        5.37      2.84 o 
   7  -2   6        2.98       -0.64      3.11 o 
   8  -2   6       12.67       20.45      5.10 o 
   9  -2   6        4.93       -2.94      3.85 o 
  -7  -1   6        2.05       -0.25      4.18 o 
  -6  -1   6        4.33        0.18      3.47 o 
  -5  -1   6       28.00       34.60      5.52 o 
  -4  -1   6      231.54      251.51     10.17 o 
  -3  -1   6        1.34        0.82      2.42 o 
  -2  -1   6      235.62      224.81      8.30 o 
  -1  -1   6        1.21       -1.02      1.60 o 
   0  -1   6      405.57      438.13     10.86 o 
   1  -1   6       12.12       12.21      1.75 o 
   2  -1   6       64.19       70.23      2.31 o 
   3  -1   6      423.99      408.86      6.03 o 
   4  -1   6      114.09      113.15      3.21 o 
   5  -1   6        0.90       -1.37      1.24 o 
   6  -1   6        0.01        0.73      1.94 o 
   7  -1   6      209.32      208.36      9.33 o 
   8  -1   6        5.85        1.38      3.49 o 
   9  -1   6       15.27        9.99      4.78 o 
  -7   0   6       36.58       34.63      6.70 o 
  -6   0   6        0.54       -1.25      3.56 o 
  -5   0   6      106.59      107.82      7.52 o 
  -4   0   6        8.50        7.55      3.27 o 
  -3   0   6       10.97        4.47      2.58 o 
  -2   0   6      105.97       94.55      5.52 o 
  -1   0   6        2.10        5.07      2.22 o 
   0   0   6      116.21      107.68      5.14 o 
   1   0   6        3.50        1.15      0.80 o 
   2   0   6      195.66      199.38      3.69 o 
   3   0   6      317.20      289.42      4.77 o 
   4   0   6        3.63        1.33      1.17 o 
   5   0   6      170.34      164.43      4.48 o 
   6   0   6        3.48        0.53      1.79 o 
   7   0   6       33.49       32.59      3.58 o 
   8   0   6        8.09        5.52      3.65 o 
   9   0   6        1.72       -5.56      3.70 o 
  -7   1   6       33.17       38.92      6.97 o 
  -6   1   6       43.01       44.53      6.76 o 
  -5   1   6        0.02       -1.56      3.00 o 
  -4   1   6       14.16       11.79      4.09 o 
  -3   1   6      620.55      620.96     16.38 o 
  -2   1   6      315.15      292.50      9.93 o 
  -1   1   6      175.37      185.01      7.36 o 
   0   1   6      536.36      560.46     13.33 o 
   1   1   6        9.92       15.40      1.35 o 
   2   1   6      961.50     1060.00     11.10 o 
   3   1   6      127.03      123.37      3.00 o 
   4   1   6        8.51        5.60      1.28 o 
   5   1   6        2.39        0.59      1.55 o 
   6   1   6        2.37        0.21      2.49 o 
   7   1   6        5.86       -0.71      2.02 o 
   8   1   6        2.05        4.58      3.52 o 
   9   1   6       76.84       82.25      7.46 o 
  10   1   6       10.71       -2.23      4.74 o 
  -7   2   6        7.26        5.14      4.76 o 
  -6   2   6       21.26       19.96      5.56 o 
  -5   2   6      192.44      219.91     10.86 o 
  -4   2   6        0.44        0.07      3.05 o 
  -3   2   6        0.44        0.20      2.63 o 
  -2   2   6       12.59       14.35      3.41 o 
  -1   2   6       32.34       27.55      3.80 o 
   0   2   6      378.05      380.53     10.75 o 
   1   2   6        1.14       -0.11      1.11 o 
   2   2   6      112.18      112.55      3.38 o 
   3   2   6      113.89      108.78      2.91 o 
   4   2   6       10.01        8.53      1.33 o 
   5   2   6      169.82      163.53      5.25 o 
   6   2   6       42.97       41.56      5.56 o 
   7   2   6       78.64       67.85      4.31 o 
   8   2   6        0.79       -0.93      2.44 o 
   9   2   6        2.24       -0.38      4.39 o 
  10   2   6        0.15       -1.42      4.39 o 
  -7   3   6        8.08        5.96      4.98 o 
  -6   3   6        6.95        2.62      4.21 o 
  -5   3   6       25.29       20.63      5.05 o 
  -4   3   6       49.92       42.81      6.23 o 
  -3   3   6       65.71       59.57      5.39 o 
  -2   3   6        2.31        0.62      2.69 o 
  -1   3   6      498.50      516.06     13.68 o 
   0   3   6       91.80       70.03      4.72 o 
   1   3   6       91.28       85.54      3.04 o 
   2   3   6       40.57       33.75      2.91 o 
   3   3   6      123.09      109.17      2.80 o 
   4   3   6      481.66      509.03     13.57 o 
   5   3   6        0.03        0.33      1.66 o 
   6   3   6       16.43       12.05      2.78 o 
   7   3   6       14.47       13.67      3.03 o 
   8   3   6        0.45       -2.60      3.81 o 
   9   3   6       25.20       36.52      6.94 o 
  10   3   6       23.83       31.64      7.28 o 
  -6   4   6        9.23        7.72      4.65 o 
  -5   4   6       31.58       38.70      6.27 o 
  -4   4   6       67.75       71.66      6.30 o 
  -3   4   6      429.30      451.79     14.31 o 
  -2   4   6      136.67      124.37      7.12 o 
  -1   4   6       92.42       73.28      5.27 o 
   0   4   6        4.91        6.50      1.72 o 
   1   4   6        1.20       -0.66      1.33 o 
   2   4   6      629.18      598.14      9.85 o 
   3   4   6       15.90       14.89      2.61 o 
   4   4   6        3.90        1.64      1.81 o 
   5   4   6        8.16       11.11      2.33 o 
   6   4   6       62.76       60.19      6.45 o 
   7   4   6      200.79      232.56     14.17 o 
   8   4   6       64.03       73.82      8.95 o 
   9   4   6       53.06       57.88      8.43 o 
  10   4   6       16.52       11.55      5.85 o 
  -6   5   6        0.61       -4.07      4.34 o 
  -5   5   6       10.80        4.59      4.18 o 
  -4   5   6        0.71       -2.62      3.14 o 
  -3   5   6        5.15        8.48      4.00 o 
  -2   5   6      280.94      252.47     10.21 o 
  -1   5   6        1.63        0.40      2.76 o 
   0   5   6       19.03       20.87      2.63 o 
   1   5   6      148.04      156.75      4.90 o 
   2   5   6        2.76        0.09      1.59 o 
   3   5   6        0.80       -0.16      1.47 o 
   4   5   6       28.54       38.55      3.43 o 
   5   5   6      168.85      165.98      7.33 o 
   6   5   6      362.49      381.45     13.13 o 
   7   5   6       27.54       25.43      3.78 o 
   8   5   6        2.42        1.35      2.91 o 
   9   5   6       23.30       19.90      6.14 o 
  -5   6   6        1.69        3.09      4.20 o 
  -4   6   6       19.23       20.10      5.16 o 
  -3   6   6       41.09       53.28      6.34 o 
  -2   6   6       83.84       81.47      6.34 o 
  -1   6   6      603.90      615.56     16.25 o 
   0   6   6       13.33       11.92      2.67 o 
   1   6   6       30.43       27.62      3.12 o 
   2   6   6        0.29       -2.18      1.49 o 
   3   6   6        0.76       -1.66      2.62 o 
   4   6   6      124.04      118.25      5.48 o 
   5   6   6        0.18        0.76      2.21 o 
   6   6   6       27.26       20.07      3.31 o 
   7   6   6       53.14       68.67      5.52 o 
   8   6   6        7.33        7.87      3.23 o 
   9   6   6       40.72       60.44      8.15 o 
  -4   7   6       13.87       11.93      4.78 o 
  -3   7   6        6.50        6.27      4.05 o 
  -2   7   6        5.72       -2.65      3.03 o 
  -1   7   6      184.38      195.12      8.95 o 
   0   7   6        7.50        3.25      2.88 o 
   1   7   6        0.83       -1.98      1.77 o 
   2   7   6        1.82       -1.39      1.85 o 
   3   7   6        5.27        6.64      2.21 o 
   4   7   6        0.20        0.48      2.15 o 
   5   7   6       11.42        8.43      2.74 o 
   6   7   6        5.05        7.14      2.96 o 
   7   7   6        1.70        2.12      3.02 o 
   8   7   6       17.12       26.23      7.92 o 
  -3   8   6        7.90       11.04      4.72 o 
  -2   8   6       44.89       50.92      6.19 o 
  -1   8   6       12.84       16.38      4.27 o 
   0   8   6        1.46       -0.42      2.30 o 
   1   8   6       46.20       42.12      3.97 o 
   2   8   6        9.41        9.70      2.86 o 
   3   8   6        8.72        5.41      2.59 o 
   4   8   6        0.17        0.25      2.22 o 
   5   8   6        9.88        7.25      2.80 o 
   6   8   6       25.49       30.98      4.29 o 
   7   8   6        3.75        1.18      4.26 o 
   8   8   6        0.31       -2.91      3.24 o 
   0   9   6        7.99        9.24      4.74 o 
   1   9   6       22.35       26.30      5.87 o 
   2   9   6        0.00       -3.45      3.74 o 
   3   9   6        0.64        2.03      3.43 o 
   4   9   6        0.04       -3.52      3.51 o 
   5   9   6        1.95        3.38      4.74 o 
   6   9   6       15.93       20.26      4.27 o 
   7   9   6        1.12       -1.70      3.30 o 
   0  10   6       16.95       24.77      6.68 o 
   1  10   6       18.24       21.12      6.05 o 
   2  10   6        6.36        6.56      4.50 o 
   3  10   6       10.83       13.97      5.81 o 
   4  10   6        6.06        3.23      4.94 o 
   5  10   6        0.74       -2.96      4.67 o 
  -2  -8   7        0.13       -0.40      4.67 o 
  -1  -8   7       16.74       27.37      6.34 o 
   0  -8   7        2.54        3.01      4.83 o 
   1  -8   7       39.92       44.46      7.43 o 
   2  -8   7        0.63       -3.74      4.30 o 
   3  -8   7        0.01       -1.56      3.75 o 
  -4  -7   7        0.59        0.91      4.63 o 
  -3  -7   7        0.00       -2.20      5.14 o 
  -2  -7   7        1.06       -4.49      4.14 o 
  -1  -7   7       16.85       30.15      6.74 o 
   0  -7   7       38.34       33.69      6.36 o 
   1  -7   7       12.05       12.59      4.90 o 
   2  -7   7        8.11        6.61      3.40 o 
   3  -7   7       13.93       12.38      3.52 o 
   4  -7   7        6.08        5.81      3.48 o 
   5  -7   7       14.65       17.63      4.03 o 
  -5  -6   7        4.69        6.01      5.88 o 
  -4  -6   7       13.15       21.79      6.50 o 
  -3  -6   7       12.47       18.02      6.07 o 
  -2  -6   7       13.10        6.85      4.59 o 
  -1  -6   7       16.55       26.01      5.79 o 
   0  -6   7        0.18        4.23      4.03 o 
   1  -6   7       48.65       41.08      6.25 o 
   2  -6   7        5.28        2.52      2.44 o 
   3  -6   7       55.64       66.38      5.20 o 
   4  -6   7        0.70        0.77      2.70 o 
   5  -6   7        0.78       -2.22      3.23 o 
   6  -6   7       15.05       22.21      6.08 o 
  -5  -5   7        0.38        3.51      4.50 o 
  -4  -5   7        7.21        9.68      5.05 o 
  -3  -5   7        4.24        2.72      4.14 o 
  -2  -5   7       17.71       10.32      4.67 o 
  -1  -5   7        0.11        2.00      3.61 o 
   0  -5   7       68.20       86.68      6.97 o 
   1  -5   7       80.97       87.70      6.85 o 
   2  -5   7        6.30        5.78      2.48 o 
   3  -5   7       30.51       26.70      4.13 o 
   4  -5   7        4.32        5.30      2.58 o 
   5  -5   7       14.16       12.94      3.29 o 
   6  -5   7       14.78       17.20      4.94 o 
   7  -5   7       32.79       44.02      7.72 o 
  -3  -4   7        0.00       -2.78      3.94 o 
  -2  -4   7       49.30       48.40      6.86 o 
  -1  -4   7       39.67       46.29      6.07 o 
   0  -4   7      102.83       91.26      6.81 o 
   1  -4   7        0.00       -2.94      2.98 o 
   2  -4   7       25.14       22.81      2.96 o 
   3  -4   7       15.00        7.71      2.37 o 
   4  -4   7        9.37       10.70      2.53 o 
   5  -4   7       45.38       50.86      4.33 o 
   6  -4   7        3.06        2.19      2.43 o 
   7  -4   7       25.58       29.22      5.81 o 
   8  -4   7       57.40       89.46      9.26 o 
  -6  -3   7        0.04        5.88      3.80 o 
  -5  -3   7        3.79        3.31      3.78 o 
  -4  -3   7      199.37      214.12      9.61 o 
  -3  -3   7        9.33        5.81      3.07 o 
  -2  -3   7       12.51       17.35      4.96 o 
  -1  -3   7       43.99       52.11      3.49 o 
   0  -3   7      226.16      229.59      6.00 o 
   1  -3   7       33.69       24.68      6.55 o 
   2  -3   7       14.87       13.52      1.81 o 
   3  -3   7      103.81       98.82      3.32 o 
   4  -3   7        7.07        8.40      1.87 o 
   5  -3   7        2.94       -0.24      1.90 o 
   6  -3   7       15.68       23.99      3.27 o 
   7  -3   7       33.10       48.18      6.57 o 
   8  -3   7        1.08       -2.03      4.09 o 
  -6  -2   7        5.96        9.23      4.43 o 
  -5  -2   7        5.44        6.85      4.14 o 
  -4  -2   7        3.17        9.68      3.67 o 
  -3  -2   7      104.14      100.87      6.48 o 
  -2  -2   7       38.38       48.51      4.96 o 
  -1  -2   7       28.68       28.01      5.68 o 
   0  -2   7       67.94       68.48      3.65 o 
   1  -2   7      103.33      101.57      6.19 o 
   2  -2   7        1.22        0.92      1.23 o 
   3  -2   7       12.67       11.28      1.75 o 
   4  -2   7      120.48      122.08      3.66 o 
   5  -2   7       99.51       92.19      3.83 o 
   6  -2   7        0.00       -2.33      1.56 o 
   7  -2   7        3.38        4.05      3.32 o 
   8  -2   7       19.04       11.02      4.45 o 
   9  -2   7        0.23       -2.96      3.80 o 
  -7  -1   7        1.01       -3.14      4.29 o 
  -6  -1   7        3.08       -1.45      3.67 o 
  -5  -1   7        0.14       -1.42      2.74 o 
  -4  -1   7        9.92       15.40      4.38 o 
  -3  -1   7      172.62      166.90      8.12 o 
  -2  -1   7      147.31      149.48      7.25 o 
  -1  -1   7        9.79        9.35      2.94 o 
   0  -1   7       57.09       58.64      3.28 o 
   1  -1   7      158.11      156.38      4.83 o 
   2  -1   7      429.89      434.38      8.31 o 
   3  -1   7       17.91       31.45      7.22 o 
   4  -1   7        0.21       -1.67      1.11 o 
   5  -1   7       23.34       21.02      2.46 o 
   6  -1   7        8.50        4.80      1.75 o 
   7  -1   7        2.74        1.24      2.43 o 
   8  -1   7        2.24        2.27      3.92 o 
   9  -1   7        3.84        3.81      4.21 o 
  -6   0   7        0.21        0.54      3.98 o 
  -5   0   7       11.28       15.44      4.69 o 
  -4   0   7       92.29       94.36      6.97 o 
  -3   0   7        8.62        5.76      3.32 o 
  -2   0   7       52.17       49.92      5.28 o 
  -1   0   7       90.97       97.23      5.76 o 
   0   0   7      174.84      193.85      7.61 o 
   1   0   7      126.85      121.14      4.25 o 
   2   0   7       92.40       95.13      6.02 o 
   3   0   7      147.15      148.92      3.67 o 
   4   0   7        0.00       -1.29      1.63 o 
   5   0   7        0.39       -1.56      1.31 o 
   6   0   7       18.19       15.86      2.86 o 
   7   0   7       57.84       60.88      4.73 o 
   8   0   7       14.71       11.22      4.09 o 
   9   0   7        0.03       -4.63      3.09 o 
  -6   1   7        1.80       -1.25      4.16 o 
  -5   1   7        0.27       -2.78      3.52 o 
  -4   1   7       43.74       54.39      6.52 o 
  -3   1   7       68.29       73.35      6.16 o 
  -2   1   7       52.75       42.22      5.23 o 
  -1   1   7        2.26        1.11      2.32 o 
   0   1   7       60.39       46.98      4.27 o 
   1   1   7      193.68      173.22      7.06 o 
   2   1   7        1.33        1.95      1.16 o 
   3   1   7      641.21      638.13      8.18 o 
   4   1   7     1130.99     1132.78     12.53 o 
   5   1   7        0.04       -2.57      1.72 o 
   6   1   7        0.23       -2.63      1.76 o 
   7   1   7       35.73       40.61      4.25 o 
   8   1   7       13.62       13.09      3.34 o 
   9   1   7        0.45       -1.33      3.76 o 
  -6   2   7        0.53       -3.12      3.83 o 
  -5   2   7        5.59        4.76      4.01 o 
  -4   2   7        2.06       -1.40      2.92 o 
  -3   2   7      232.68      234.09     10.15 o 
  -2   2   7      204.35      203.15      9.08 o 
  -1   2   7        2.81        0.53      2.40 o 
   0   2   7        7.16        9.68      3.01 o 
   1   2   7      292.41      304.43      9.86 o 
   2   2   7      519.53      511.02      8.37 o 
   3   2   7       25.37       21.57      2.25 o 
   4   2   7      286.65      274.07      6.63 o 
   5   2   7      522.58      535.72     10.40 o 
   6   2   7        2.02       -0.86      2.10 o 
   7   2   7       13.19        2.45      2.66 o 
   8   2   7        5.00       -0.03      2.70 o 
   9   2   7       22.01       27.11      6.28 o 
  -6   3   7        8.26        3.76      4.69 o 
  -5   3   7       10.46        3.23      4.05 o 
  -4   3   7        9.91        9.12      4.25 o 
  -3   3   7       61.46       64.42      7.08 o 
  -2   3   7       44.68       45.18      5.59 o 
  -1   3   7      238.98      237.15      9.39 o 
   0   3   7      116.55      105.66      6.10 o 
   1   3   7        7.42        5.65      2.58 o 
   2   3   7        6.03        6.01      2.58 o 
   3   3   7      290.35      272.25      9.63 o 
   4   3   7       39.85       45.89      3.14 o 
   5   3   7       86.73       85.20      4.24 o 
   6   3   7      372.98      372.36     10.45 o 
   7   3   7       28.09       33.81      4.11 o 
   8   3   7       21.12       24.88      6.40 o 
   9   3   7       14.91       14.19      3.76 o 
  -5   4   7       11.49       13.13      4.72 o 
  -4   4   7        1.53        3.03      3.90 o 
  -3   4   7        7.17        3.87      3.87 o 
  -2   4   7       51.42       56.12      6.32 o 
  -1   4   7      265.43      276.75     10.59 o 
   0   4   7        0.07       -0.40      2.05 o 
   1   4   7       20.06       26.95      4.00 o 
   2   4   7       21.65       20.45      3.70 o 
   3   4   7       85.17       82.59      3.62 o 
   4   4   7      211.85      193.04      9.50 o 
   5   4   7      112.18      105.19      6.81 o 
   6   4   7      142.70      158.19     12.89 o 
   7   4   7      319.55      353.22     14.44 o 
   8   4   7       11.57        9.89      3.22 o 
   9   4   7        1.87        4.02      3.45 o 
  -5   5   7       10.65       -0.20      4.18 o 
  -4   5   7        6.21        4.89      4.09 o 
  -3   5   7        2.60        0.49      3.23 o 
  -2   5   7       16.12        3.45      3.32 o 
  -1   5   7       36.81       47.47      5.90 o 
   0   5   7       21.33       14.73      3.81 o 
   1   5   7       23.88       20.54      4.09 o 
   2   5   7       47.29       41.53      4.90 o 
   3   5   7        3.06        1.22      1.68 o 
   4   5   7       66.02       61.71      3.54 o 
   5   5   7        4.05        5.82      2.44 o 
   6   5   7       25.68       36.38      7.31 o 
   7   5   7       31.13       37.43      4.58 o 
   8   5   7       28.87       27.14      4.36 o 
   9   5   7        3.23        6.75      3.59 o 
  -4   6   7        6.58        5.03      4.32 o 
  -3   6   7       31.56       39.21      6.01 o 
  -2   6   7       22.81       23.61      4.74 o 
  -1   6   7       16.60       18.36      4.25 o 
   0   6   7        8.25       10.12      3.90 o 
   1   6   7       44.73       41.32      5.72 o 
   2   6   7        2.98        3.53      2.15 o 
   3   6   7        6.54        0.80      1.82 o 
   4   6   7        3.19        1.53      2.02 o 
   5   6   7       21.52       23.10      5.13 o 
   6   6   7      151.26      134.35      5.95 o 
   7   6   7        0.18        0.72      2.82 o 
   8   6   7       43.99       56.07      5.41 o 
   9   6   7       63.30       77.08      6.58 o 
  -4   7   7        0.00       -0.35      4.30 o 
  -3   7   7        3.58        1.07      3.90 o 
  -2   7   7        0.29        2.56      3.52 o 
  -1   7   7       53.69       52.65      6.08 o 
   0   7   7        2.24        0.27      3.03 o 
   1   7   7        0.85       -0.64      2.78 o 
   2   7   7       28.07       23.10      6.26 o 
   3   7   7        9.12        3.75      2.42 o 
   4   7   7        7.66        4.29      2.36 o 
   5   7   7        0.54        0.53      2.46 o 
   6   7   7      111.64      122.80      5.94 o 
   7   7   7       22.52       24.61      4.36 o 
   8   7   7        0.82        0.03      2.97 o 
  -3   8   7        2.38        1.62      3.87 o 
  -2   8   7        3.96        8.32      4.36 o 
  -1   8   7       59.99       60.77      6.90 o 
   0   8   7        0.13        0.05      3.45 o 
   1   8   7        1.56       -1.96      2.74 o 
   2   8   7        0.91        0.31      2.24 o 
   3   8   7       29.76       34.58      4.01 o 
   4   8   7       13.98       16.94      3.30 o 
   5   8   7       12.61       14.66      3.87 o 
   6   8   7        7.73        5.82      3.31 o 
   7   8   7       14.43       24.06      4.60 o 
   1   9   7        1.06        0.98      3.90 o 
   2   9   7        7.39        6.30      4.10 o 
   3   9   7        1.32        4.28      2.80 o 
   4   9   7        0.00       -2.42      2.67 o 
   5   9   7        0.01       -1.50      3.17 o 
   6   9   7        0.21       -1.65      3.20 o 
   3  10   7        5.12        7.66      5.25 o 
   4  10   7        9.83        7.54      5.87 o 
  -2  -7   8        7.35        3.01      5.07 o 
  -1  -7   8        5.02        2.80      5.41 o 
   0  -7   8       11.47       13.55      5.45 o 
   1  -7   8        7.92       10.08      5.72 o 
   2  -7   8        5.74        1.00      4.70 o 
   3  -7   8        0.60       -4.30      3.80 o 
   4  -7   8       30.29       49.22      7.54 o 
  -4  -6   8        0.39        2.89      5.87 o 
  -3  -6   8        1.50       -0.11      4.58 o 
  -2  -6   8        2.21        0.31      4.39 o 
  -1  -6   8        0.01       -4.16      4.34 o 
   0  -6   8        3.71        3.74      4.27 o 
   1  -6   8        0.10       -4.47      3.67 o 
   2  -6   8       54.09       68.01      7.74 o 
   3  -6   8        0.78        1.14      3.96 o 
   4  -6   8       16.25       14.49      5.03 o 
   5  -6   8        0.17        3.00      3.15 o 
  -4  -5   8       11.70        7.75      5.63 o 
  -3  -5   8        1.15       -4.54      4.16 o 
  -2  -5   8        6.35       -1.33      4.81 o 
  -1  -5   8        9.78       10.24      5.30 o 
   0  -5   8       22.57       17.58      5.70 o 
   1  -5   8        7.03        2.32      4.16 o 
   2  -5   8        0.20       -0.45      3.32 o 
   3  -5   8        0.52        0.65      3.85 o 
   4  -5   8        4.09        3.00      3.81 o 
   5  -5   8        3.22        1.28      2.88 o 
   6  -5   8       28.04       38.26      4.75 o 
  -4  -4   8       11.67       13.51      5.59 o 
  -3  -4   8      223.30      239.60     11.77 o 
  -2  -4   8       51.63       57.82      7.65 o 
  -1  -4   8        7.30       10.86      4.87 o 
   0  -4   8        1.64       -1.18      3.38 o 
   1  -4   8       26.07       17.43      4.74 o 
   2  -4   8        5.83        5.16      3.94 o 
   3  -4   8       59.19       60.57      6.70 o 
   4  -4   8       13.31       18.36      4.43 o 
   5  -4   8       12.82       17.16      5.10 o 
   6  -4   8        0.37       -2.48      2.83 o 
   7  -4   8        0.08        0.94      4.72 o 
  -5  -3   8       14.13       19.69      5.36 o 
  -4  -3   8        9.77        7.95      4.16 o 
  -3  -3   8        0.42        3.31      3.25 o 
  -2  -3   8        8.85        7.35      2.67 o 
  -1  -3   8      178.44      166.30      5.79 o 
   0  -3   8       34.22       32.38      5.59 o 
   1  -3   8       36.78       46.55      6.47 o 
   2  -3   8       38.53       40.19      5.72 o 
   3  -3   8       54.74       61.33      5.63 o 
   4  -3   8        2.71       -0.15      3.07 o 
   5  -3   8        4.07        0.17      2.24 o 
   6  -3   8        0.42       -2.92      2.14 o 
   7  -3   8        3.65        4.45      4.07 o 
   8  -3   8       23.81       24.81      6.27 o 
  -6  -2   8        1.36       -5.68      3.90 o 
  -5  -2   8        1.31        2.32      4.10 o 
  -4  -2   8       39.23       37.08      5.65 o 
  -3  -2   8        0.83        2.85      3.51 o 
  -2  -2   8       15.68        9.21      3.45 o 
  -1  -2   8      319.81      329.04      8.06 o 
   0  -2   8      143.46      156.45      7.78 o 
   1  -2   8       56.33       53.00      3.89 o 
   2  -2   8       13.71       11.67      2.53 o 
   3  -2   8       59.33       56.67      3.53 o 
   4  -2   8      182.62      186.74      8.41 o 
   5  -2   8        5.29        4.03      1.93 o 
   6  -2   8        2.40       -1.92      1.84 o 
   7  -2   8        8.35       11.69      3.52 o 
   8  -2   8       25.61       17.83      5.14 o 
  -6  -1   8        0.04       -6.10      4.07 o 
  -5  -1   8        0.51       -4.47      3.07 o 
  -4  -1   8        5.33        0.62      3.61 o 
  -3  -1   8      244.87      269.58     11.10 o 
  -2  -1   8        0.32       -3.92      2.62 o 
  -1  -1   8       18.93       22.17      4.14 o 
   0  -1   8        8.35        5.17      2.23 o 
   1  -1   8      601.07      599.93     10.91 o 
   2  -1   8       61.07       62.00      3.93 o 
   3  -1   8        1.14        1.01      2.12 o 
   4  -1   8      164.04      161.16      4.32 o 
   5  -1   8        0.56       -2.34      1.56 o 
   6  -1   8       20.94       24.60      3.52 o 
   7  -1   8        7.62        4.87      2.92 o 
   8  -1   8        5.01        0.40      3.80 o 
  -6   0   8        3.06       -4.23      4.10 o 
  -5   0   8        0.00       -4.18      2.94 o 
  -4   0   8        7.28       -0.47      3.74 o 
  -3   0   8      105.84      108.87      7.37 o 
  -2   0   8        5.59        4.98      3.20 o 
  -1   0   8       80.50       83.00      5.68 o 
   0   0   8        4.79        3.25      2.58 o 
   1   0   8      312.11      327.54     16.36 o 
   2   0   8       96.34      120.82      4.67 o 
   3   0   8      212.75      202.64      5.94 o 
   4   0   8      239.23      231.88      5.87 o 
   5   0   8      367.29      384.16      8.61 o 
   6   0   8       20.40       21.51      6.56 o 
   7   0   8        1.97        1.07      2.48 o 
   8   0   8        8.90        5.86      2.95 o 
   9   0   8        0.51       -0.62      4.23 o 
  -6   1   8        0.03       -1.98      4.34 o 
  -5   1   8        6.21        5.07      4.21 o 
  -4   1   8        2.20       -0.29      3.51 o 
  -3   1   8        5.71        5.07      4.01 o 
  -2   1   8       36.20       35.16      5.25 o 
  -1   1   8       66.67       66.31      5.36 o 
   0   1   8       37.68       38.72      4.74 o 
   1   1   8        2.41        2.92      2.25 o 
   2   1   8      272.47      251.81      8.51 o 
   3   1   8      719.38      700.17     11.59 o 
   4   1   8       27.34       25.83      4.64 o 
   5   1   8       77.64       64.07      8.87 o 
   6   1   8        0.03       -1.46      2.19 o 
   7   1   8        0.48       -0.31      2.36 o 
   8   1   8       36.05       39.93      4.44 o 
   9   1   8        1.26       -0.96      4.05 o 
  -5   2   8        0.05       -0.38      3.72 o 
  -4   2   8       21.07       23.75      5.52 o 
  -3   2   8        0.03        0.56      3.00 o 
  -2   2   8       16.90       19.14      4.70 o 
  -1   2   8      149.12      133.65      7.39 o 
   0   2   8        1.69        0.54      2.34 o 
   1   2   8       54.59       47.27      4.39 o 
   2   2   8       19.36       19.80      2.53 o 
   3   2   8       75.94       81.92      3.84 o 
   4   2   8      114.32      111.91      4.64 o 
   5   2   8      246.05      230.37      6.73 o 
   6   2   8       25.40       32.60      9.39 o 
   7   2   8       66.67       76.19      4.91 o 
   8   2   8        0.00       -3.39      2.26 o 
   9   2   8        0.46       -3.14      2.99 o 
  -5   3   8        0.60       -3.18      3.74 o 
  -4   3   8        0.13       -1.87      3.52 o 
  -3   3   8       39.66       39.35      6.08 o 
  -2   3   8       13.47       12.17      4.09 o 
  -1   3   8       23.42       14.55      3.98 o 
   0   3   8       28.35       20.72      4.09 o 
   1   3   8        1.11       -2.36      2.11 o 
   2   3   8        9.54        9.13      3.01 o 
   3   3   8        1.98       -1.11      2.34 o 
   4   3   8      575.93      552.71     10.39 o 
   5   3   8      418.31      443.73      9.66 o 
   6   3   8        0.21        3.35      2.53 o 
   7   3   8        0.10        2.23      3.42 o 
   8   3   8        0.57       -3.78      2.52 o 
   9   3   8        4.76        3.19      3.34 o 
  -5   4   8        2.77        6.27      5.03 o 
  -4   4   8       26.42       37.72      6.74 o 
  -3   4   8        2.66       -2.65      3.51 o 
  -2   4   8       16.99       14.64      4.34 o 
  -1   4   8        5.35        4.10      3.25 o 
   0   4   8        3.97        1.71      2.87 o 
   1   4   8      312.15      280.80     10.57 o 
   2   4   8      105.33       81.52      5.83 o 
   3   4   8        2.18       -0.05      2.69 o 
   4   4   8       32.76       30.02      4.83 o 
   5   4   8       15.05       15.86      2.99 o 
   6   4   8       35.65       31.24      3.87 o 
   7   4   8        7.90        3.27      2.81 o 
   8   4   8       16.33       17.35      3.65 o 
   9   4   8       13.36       10.51      4.49 o 
  -4   5   8        2.75        1.00      4.10 o 
  -3   5   8        0.01        0.80      4.09 o 
  -2   5   8       14.34       20.63      4.90 o 
  -1   5   8      105.66       92.04      6.76 o 
   0   5   8      121.23      128.03      7.54 o 
   1   5   8        2.02        2.20      2.96 o 
   2   5   8        5.08        2.92      2.80 o 
   3   5   8        2.58        1.54      2.94 o 
   4   5   8        0.32       -3.41      2.67 o 
   5   5   8        4.30        6.63      2.58 o 
   6   5   8      171.62      154.45      6.24 o 
   7   5   8      158.40      152.67      6.73 o 
   8   5   8       27.14       30.50      4.53 o 
  -3   6   8        0.28       -3.49      3.45 o 
  -2   6   8       43.98       54.99      6.83 o 
  -1   6   8        2.16       -0.27      3.29 o 
   0   6   8        4.45        2.07      3.12 o 
   1   6   8       45.06       60.53      5.70 o 
   2   6   8       10.56       13.08      4.14 o 
   3   6   8      129.44      125.26      7.66 o 
   4   6   8       70.95       65.54      6.01 o 
   5   6   8        8.14        7.39      3.90 o 
   6   6   8        2.11        2.52      2.53 o 
   7   6   8       27.98       35.05      6.10 o 
   8   6   8        8.24        9.02      3.93 o 
  -3   7   8        0.74       -1.18      3.85 o 
  -2   7   8        3.19        0.27      3.92 o 
  -1   7   8        0.63       -3.58      3.16 o 
   0   7   8       42.91       61.91      5.87 o 
   1   7   8        6.52        6.39      3.76 o 
   2   7   8        5.96        4.69      3.69 o 
   3   7   8        4.92        7.55      4.09 o 
   4   7   8        1.38        1.38      3.32 o 
   5   7   8        9.42       11.11      3.25 o 
   6   7   8        2.18       -2.96      2.66 o 
   7   7   8        0.59       -0.74      2.99 o 
  -1   8   8        0.10       -2.85      3.32 o 
   0   8   8       24.61       25.63      5.38 o 
   1   8   8        2.10        1.11      3.56 o 
   2   8   8       26.68       22.19      5.14 o 
   3   8   8        2.68        5.56      4.27 o 
   4   8   8        3.85        5.43      4.25 o 
   5   8   8       21.47       26.05      7.81 o 
   6   8   8       23.65       22.00      4.09 o 
   7   8   8        0.23       -2.90      3.41 o 
   0   9   8        0.62       -4.39      3.67 o 
   1   9   8        0.60        0.35      4.03 o 
   2   9   8        5.69       11.66      4.89 o 
   3   9   8        5.90        3.45      4.10 o 
   4   9   8        1.04       -2.98      3.98 o 
   5   9   8        2.25        1.84      3.18 o 
  -2  -6   9        0.18       -5.03      5.32 o 
  -1  -6   9        1.51        0.42      4.87 o 
   0  -6   9        3.87        3.92      4.61 o 
   1  -6   9        0.58       -2.98      4.29 o 
   2  -6   9       57.13       92.58      9.39 o 
   3  -6   9        4.78        5.76      5.21 o 
   4  -6   9        0.00       -6.35      4.23 o 
  -3  -5   9       16.60       21.77      6.45 o 
  -2  -5   9        3.47        0.58      4.43 o 
  -1  -5   9        9.22        6.97      4.89 o 
   0  -5   9       12.25       16.85      5.74 o 
   1  -5   9       14.04       24.55      5.74 o 
   2  -5   9        1.37       -3.18      3.27 o 
   3  -5   9        0.05        0.45      4.29 o 
   4  -5   9        0.16       -0.16      3.72 o 
   5  -5   9        5.44       -2.89      4.27 o 
  -4  -4   9        4.60        6.70      5.74 o 
  -3  -4   9       10.70        9.75      5.85 o 
  -2  -4   9       25.31       14.60      5.90 o 
  -1  -4   9       30.23       28.64      6.59 o 
   0  -4   9        0.29       -1.18      3.96 o 
   1  -4   9       12.33        8.26      4.99 o 
   2  -4   9       68.43       78.49      7.19 o 
   3  -4   9       58.54       70.41      7.46 o 
   4  -4   9      132.38      134.94      8.37 o 
   5  -4   9        0.74       -2.62      4.01 o 
   6  -4   9        0.91       -3.03      3.58 o 
  -3  -3   9       50.82       59.40      7.68 o 
  -2  -3   9        0.63       -3.89      3.94 o 
  -1  -3   9       21.28       12.95      5.09 o 
   0  -3   9        0.19        1.56      4.54 o 
   1  -3   9       30.28       38.85      6.05 o 
   2  -3   9       33.21       38.39      6.10 o 
   3  -3   9        8.87        4.96      3.56 o 
   4  -3   9        1.34       -0.53      3.47 o 
   5  -3   9       11.75       13.18      4.61 o 
   6  -3   9       36.16       42.42      6.21 o 
   7  -3   9        3.87        2.34      4.78 o 
  -4  -2   9        0.05       -2.85      3.67 o 
  -3  -2   9       10.49       14.38      4.65 o 
  -2  -2   9       57.37       47.94      6.16 o 
  -1  -2   9      136.60      139.38      5.58 o 
   0  -2   9       27.16       29.49      3.44 o 
   1  -2   9       20.75       21.90      3.06 o 
   2  -2   9        2.01        1.04      2.20 o 
   3  -2   9       58.83       61.30      4.16 o 
   4  -2   9       49.61       65.45      4.10 o 
   5  -2   9       71.81       78.59      4.43 o 
   6  -2   9        9.17        9.23      4.14 o 
   7  -2   9        7.44        5.45      4.27 o 
  -5  -1   9       12.44       11.26      5.28 o 
  -4  -1   9       18.15       15.49      4.79 o 
  -3  -1   9        2.66       -1.05      3.51 o 
  -2  -1   9        5.85        0.15      3.11 o 
  -1  -1   9        0.11       -2.92      2.25 o 
   0  -1   9       76.96       66.82      4.26 o 
   1  -1   9      107.98      103.74      4.78 o 
   2  -1   9       24.16       27.58      3.36 o 
   3  -1   9       38.25       53.61      6.18 o 
   4  -1   9      107.40      110.64      4.94 o 
   5  -1   9       17.20       18.16      4.65 o 
   6  -1   9       27.53       29.89      6.23 o 
   7  -1   9        0.87        0.01      2.87 o 
   8  -1   9       22.43       23.21      5.43 o 
  -5   0   9        2.86        3.70      3.54 o 
  -4   0   9       13.35       16.54      5.18 o 
  -3   0   9        8.11        9.08      4.12 o 
  -2   0   9        7.97        0.89      2.85 o 
  -1   0   9       50.89       56.53      6.10 o 
   0   0   9       27.38       29.28      4.74 o 
   1   0   9       81.54       77.88      4.15 o 
   2   0   9       44.96       44.11      3.85 o 
   3   0   9        1.27        1.36      2.15 o 
   4   0   9       32.80       31.35      3.30 o 
   5   0   9        0.33        0.05      2.78 o 
   6   0   9       53.09       73.42      7.50 o 
   7   0   9        5.45        8.46      3.15 o 
   8   0   9        0.05       -3.29      2.62 o 
  -5   1   9        0.35       -2.78      3.92 o 
  -4   1   9        0.05       -0.40      3.61 o 
  -3   1   9       68.13       73.03      6.74 o 
  -2   1   9      170.15      165.30      8.86 o 
  -1   1   9        2.83       -0.80      2.87 o 
   0   1   9        5.09        6.61      3.47 o 
   1   1   9        4.34        3.20      3.01 o 
   2   1   9       61.36       49.32      3.93 o 
   3   1   9       86.26       85.44      5.35 o 
   4   1   9       53.82       57.30      5.27 o 
   5   1   9      113.50      119.93      7.43 o 
   6   1   9        0.04       -2.98      3.14 o 
   7   1   9        9.08        9.22      3.91 o 
   8   1   9        7.76        5.37      3.15 o 
  -4   2   9       37.66       42.57      6.85 o 
  -3   2   9        0.04       -0.73      3.78 o 
  -2   2   9        1.60        0.80      3.49 o 
  -1   2   9       55.97       70.57      6.85 o 
   0   2   9       27.69       29.42      4.85 o 
   1   2   9      209.07      192.45      8.88 o 
   2   2   9       94.80       87.00      4.24 o 
   3   2   9       17.78       12.82      4.05 o 
   4   2   9       69.36       69.27      6.03 o 
   5   2   9       53.32       48.78      6.08 o 
   6   2   9        0.37       -1.14      3.58 o 
   7   2   9        3.94        4.15      4.05 o 
   8   2   9       32.12       28.93      4.34 o 
  -4   3   9        0.13        4.54      4.45 o 
  -3   3   9        5.21        2.63      4.12 o 
  -2   3   9        4.79        9.93      4.05 o 
  -1   3   9       68.35       71.17      6.25 o 
   0   3   9      108.37      118.90      7.55 o 
   1   3   9       12.65        6.01      3.47 o 
   2   3   9       38.57       41.79      5.38 o 
   3   3   9       47.78       51.50      6.08 o 
   4   3   9       33.99       31.35      5.12 o 
   5   3   9       58.17       60.39      6.77 o 
   6   3   9        0.21       -4.28      2.85 o 
   7   3   9        9.84        4.37      2.88 o 
   8   3   9       11.53       10.32      3.70 o 
  -4   4   9        3.74        9.64      5.32 o 
  -3   4   9        3.30       -0.87      3.76 o 
  -2   4   9       41.29       48.74      6.68 o 
  -1   4   9        2.60        4.96      3.54 o 
   0   4   9        1.01        1.56      3.11 o 
   1   4   9      106.13      126.89      7.94 o 
   2   4   9       71.86       64.56      5.78 o 
   3   4   9       65.23       71.68      7.03 o 
   4   4   9       17.85        6.03      3.78 o 
   5   4   9        0.34       -1.87      3.25 o 
   6   4   9        3.75        9.08      4.36 o 
   7   4   9        0.66       -0.86      2.72 o 
   8   4   9        1.87       -1.07      3.06 o 
  -3   5   9        1.15       -2.54      3.80 o 
  -2   5   9        2.20        0.80      3.54 o 
  -1   5   9        0.30        1.93      3.85 o 
   0   5   9        0.09       -2.07      3.23 o 
   1   5   9      117.77      100.77      7.21 o 
   2   5   9        2.00       -1.53      3.18 o 
   3   5   9       10.24       10.35      4.23 o 
   4   5   9       24.17       20.90      4.83 o 
   5   5   9       26.93       35.07      6.05 o 
   6   5   9        1.44        0.45      3.67 o 
   7   5   9        3.06       -1.00      2.76 o 
   8   5   9        0.18        0.46      3.37 o 
  -2   6   9        2.48        1.94      4.01 o 
  -1   6   9        4.62       -2.27      3.45 o 
   0   6   9       22.39       15.64      4.47 o 
   1   6   9        9.84        9.81      4.09 o 
   2   6   9        1.15        3.01      3.54 o 
   3   6   9       36.35       47.78      6.72 o 
   4   6   9       18.78        9.52      4.23 o 
   5   6   9       10.45       11.88      4.65 o 
   6   6   9        0.93       -2.49      3.98 o 
   7   6   9        0.33        1.98      2.88 o 
  -1   7   9        2.99        2.22      3.76 o 
   0   7   9        0.58       -2.07      3.60 o 
   1   7   9        7.03        5.78      3.69 o 
   2   7   9        2.84        1.54      4.01 o 
   3   7   9       53.30       56.46      6.97 o 
   4   7   9        0.02       -2.12      3.63 o 
   5   7   9        8.44       10.46      4.96 o 
   6   7   9        5.21        2.87      4.25 o 
   7   7   9       14.11       13.64      5.47 o 
   0   8   9        5.77        9.68      4.47 o 
   1   8   9        9.25        9.24      4.30 o 
   2   8   9        3.49        6.88      4.45 o 
   3   8   9        4.82        6.32      4.38 o 
   4   8   9        9.61        7.03      4.94 o 
   5   8   9       19.22       15.51      5.38 o 
  -1  -5  10        6.79        8.10      6.23 o 
   0  -5  10       17.07       17.83      6.90 o 
   1  -5  10        0.17        3.29      4.98 o 
   2  -5  10       13.53        9.13      5.38 o 
   3  -5  10       13.92       15.80      6.08 o 
  -2  -4  10        0.08       -5.67      4.54 o 
  -1  -4  10        0.01       -1.98      4.74 o 
   0  -4  10        1.29       -2.74      4.81 o 
   1  -4  10        0.14       -2.71      4.38 o 
   2  -4  10        4.07        2.20      4.34 o 
   3  -4  10        5.13        2.42      4.14 o 
   4  -4  10        2.97        4.01      4.59 o 
   5  -4  10        0.18       -0.74      3.92 o 
  -3  -3  10        0.14       -4.96      3.98 o 
  -2  -3  10        0.90       -3.07      4.18 o 
  -1  -3  10       12.04        7.52      4.89 o 
   0  -3  10        4.62        1.65      4.54 o 
   1  -3  10        5.80        7.65      5.18 o 
   2  -3  10       37.85       55.32      7.48 o 
   3  -3  10        0.88       -2.81      3.54 o 
   4  -3  10       20.51       16.05      5.01 o 
   5  -3  10       13.41        9.15      4.81 o 
  -3  -2  10        7.43        6.85      4.00 o 
  -2  -2  10        2.02        1.64      2.69 o 
  -1  -2  10        1.19        0.66      2.56 o 
   0  -2  10        4.51       -1.13      3.55 o 
   1  -2  10        1.57       -3.34      2.23 o 
   2  -2  10       17.53       19.03      3.29 o 
   3  -2  10       28.38       26.82      5.23 o 
   4  -2  10        6.79        1.74      4.01 o 
  -3  -1  10        4.80        6.07      4.10 o 
  -2  -1  10       13.78       10.88      3.94 o 
  -1  -1  10        0.01       -0.36      2.56 o 
   0  -1  10       10.79       15.21      4.44 o 
   1  -1  10        5.56        3.39      2.42 o 
   2  -1  10        0.05       -1.07      2.16 o 
   3  -1  10        5.94        6.27      2.60 o 
   4  -1  10       17.05       18.16      3.26 o 
   5  -1  10        9.87       12.44      4.45 o 
   6  -1  10        6.56        3.96      3.96 o 
   7  -1  10       47.76       58.79      8.21 o 
  -3   0  10        0.01        1.02      3.23 o 
  -2   0  10        1.28        0.13      2.96 o 
  -1   0  10       47.26       52.74      6.21 o 
   0   0  10       32.12       27.66      3.62 o 
   1   0  10       27.09       23.63      3.79 o 
   2   0  10        1.80       -1.08      2.21 o 
   3   0  10        0.90       -1.84      2.14 o 
   4   0  10       54.20       66.07      6.74 o 
   5   0  10       57.60       65.63      7.45 o 
   6   0  10       23.87       22.70      5.70 o 
   7   0  10        0.67       -3.92      4.67 o 
  -3   1  10       39.36       46.69      6.70 o 
  -2   1  10        2.76        3.89      3.83 o 
  -1   1  10        7.17        7.75      4.05 o 
   0   1  10       14.12       10.75      3.80 o 
   1   1  10        8.64        9.26      2.82 o 
   2   1  10       59.24       63.33      4.68 o 
   3   1  10        1.42        2.42      3.21 o 
   4   1  10        0.17       -0.53      3.21 o 
   5   1  10        1.66       -1.49      3.43 o 
   6   1  10        0.29       -2.54      3.81 o 
   7   1  10        0.41       -1.96      4.61 o 
  -3   2  10        3.87        2.42      4.20 o 
  -2   2  10        0.55       -3.27      3.14 o 
  -1   2  10        6.73        7.81      4.34 o 
   0   2  10        4.74        5.09      3.61 o 
   1   2  10       12.03       14.98      4.41 o 
   2   2  10        9.76        6.68      3.23 o 
   3   2  10       18.14       20.98      4.94 o 
   4   2  10        3.93        4.36      3.72 o 
   5   2  10        3.84        3.43      3.80 o 
   6   2  10       49.65       54.56      7.34 o 
   7   2  10       15.42       14.33      4.94 o 
   8   2  10        0.10       -2.12      4.78 o 
  -3   3  10        0.56       -1.33      4.07 o 
  -2   3  10       12.49        9.21      4.43 o 
  -1   3  10       75.41       77.84      6.74 o 
   0   3  10        0.52       -4.09      2.72 o 
   1   3  10       98.54       85.70      7.06 o 
   2   3  10       15.51       11.93      4.25 o 
   3   3  10        5.09        4.87      4.00 o 
   4   3  10       62.80       69.83      6.57 o 
   5   3  10        2.14        2.20      3.23 o 
   6   3  10        0.15       -2.45      3.09 o 
   7   3  10        0.60       -0.64      4.59 o 
   8   3  10        1.21       -1.94      5.10 o 
  -2   4  10        0.28       -0.96      3.58 o 
  -1   4  10        5.49       -1.27      3.32 o 
   0   4  10        0.31        1.18      3.60 o 
   1   4  10        0.67       -1.65      3.41 o 
   2   4  10       24.62       21.90      4.94 o 
   3   4  10       10.52       11.46      4.30 o 
   4   4  10        1.64       -1.43      3.18 o 
   5   4  10        0.46        0.22      3.38 o 
   6   4  10       10.29        6.34      4.21 o 
   7   4  10        2.34        2.34      4.47 o 
  -2   5  10        0.01       -4.10      3.34 o 
  -1   5  10        4.36        1.04      3.45 o 
   0   5  10       13.75        8.86      4.49 o 
   1   5  10       63.05       73.64      7.55 o 
   2   5  10       28.80       29.17      5.70 o 
   3   5  10       18.69       16.54      5.18 o 
   4   5  10       15.67       17.18      4.90 o 
   5   5  10        2.81       -1.63      3.21 o 
   6   5  10       12.27       17.38      5.36 o 
   7   5  10        0.07       -0.82      4.01 o 
  -1   6  10        0.08       -2.87      3.18 o 
   0   6  10        1.32        0.07      3.54 o 
   1   6  10        0.05       -4.41      2.94 o 
   2   6  10       20.29       25.64      5.63 o 
   3   6  10        9.71        7.97      4.27 o 
   4   6  10        0.14        2.47      4.10 o 
   5   6  10        0.01       -4.38      3.45 o 
   6   6  10        0.00       -2.12      4.16 o 
   0   7  10        0.09        2.38      4.05 o 
   1   7  10        1.38       -0.35      4.00 o 
   2   7  10        0.20       -4.54      3.51 o 
   3   7  10        2.83        2.07      4.27 o 
   4   7  10        4.10        0.74      4.20 o 
   5   7  10        1.12       -3.11      3.78 o 
   1  -4  11        2.65       -4.01      4.67 o 
   2  -4  11        6.98        0.18      4.85 o 
  -1  -3  11        0.32       -3.90      4.81 o 
   0  -3  11       48.26       70.17      8.81 o 
   1  -3  11        1.14        3.65      5.52 o 
   2  -3  11        1.46        0.49      4.94 o 
   3  -3  11        0.10       -1.25      4.58 o 
   4  -3  11        0.22       -0.02      4.54 o 
  -1  -2  11        3.18       -4.72      4.56 o 
   0  -2  11        0.03       -1.47      4.52 o 
   1  -2  11        0.30        1.47      4.79 o 
   2  -2  11        8.22        7.95      5.45 o 
   3  -2  11        0.37       -0.05      4.45 o 
   4  -2  11       16.81       16.82      5.36 o 
  -2  -1  11        2.14        5.39      3.94 o 
  -1  -1  11        7.80        9.68      3.82 o 
   0  -1  11       19.02       12.61      3.42 o 
   1  -1  11        1.21       -2.27      2.29 o 
   2  -1  11       68.70       74.09      4.66 o 
   3  -1  11        0.25        2.21      2.58 o 
   4  -1  11        0.04       -3.32      3.69 o 
   5  -1  11        5.21       12.15      5.12 o 
   6  -1  11        2.23       -1.23      4.67 o 
  -2   0  11        1.70       -4.43      3.09 o 
  -1   0  11        0.02        0.02      3.78 o 
   0   0  11       37.25       41.24      4.43 o 
   1   0  11        0.00       -0.33      2.51 o 
   2   0  11        1.68        0.53      2.85 o 
   3   0  11        1.97        1.83      3.94 o 
   4   0  11       14.90       12.79      4.79 o 
   5   0  11        7.30       14.42      5.19 o 
   6   0  11       26.91       38.14      6.57 o 
  -2   1  11        1.34       -0.74      3.98 o 
  -1   1  11       14.67        7.79      4.21 o 
   0   1  11        0.56        1.89      3.60 o 
   1   1  11        7.88        4.82      3.03 o 
   2   1  11       27.47       19.01      5.03 o 
   3   1  11        4.62        3.40      3.36 o 
   4   1  11       81.57       89.15      7.28 o 
   5   1  11        2.05       -1.65      3.78 o 
   6   1  11        1.32        0.93      4.36 o 
  -2   2  11       10.83       13.89      5.03 o 
  -1   2  11        4.92        4.94      4.20 o 
   0   2  11        0.71       -2.31      2.80 o 
   1   2  11        1.53       -0.51      3.56 o 
   2   2  11       66.08       66.78      7.48 o 
   3   2  11        2.81        3.98      3.83 o 
   4   2  11        0.23       -1.67      3.67 o 
   5   2  11       19.14       21.61      5.36 o 
   6   2  11       20.13       24.24      6.08 o 
  -1   3  11        0.58       -3.54      3.41 o 
   0   3  11        0.09       -1.27      3.09 o 
   1   3  11        4.19       -1.09      2.83 o 
   2   3  11        1.37       -0.42      3.32 o 
   3   3  11        1.44       -1.18      3.40 o 
   4   3  11       44.06       49.71      6.63 o 
   5   3  11        0.00       -0.69      3.98 o 
   6   3  11       10.62       11.10      4.74 o 
  -1   4  11        1.37        0.73      4.29 o 
   0   4  11        6.46        9.92      4.47 o 
   1   4  11        0.04       -0.71      3.67 o 
   2   4  11        0.09       -4.21      3.03 o 
   3   4  11        1.40       -2.43      3.12 o 
   4   4  11        7.83        6.79      4.25 o 
   5   4  11        0.13       -2.42      3.51 o 
   6   4  11        4.29        9.77      4.78 o 
   0   5  11        0.07       -3.65      3.87 o 
   1   5  11        0.35       -1.20      3.36 o 
   2   5  11        0.43        1.73      3.58 o 
   3   5  11        0.19       -1.53      3.81 o 
   4   5  11        0.10       -0.80      3.61 o 
   5   5  11        2.79        3.05      4.61 o 
   2   6  11        5.58        4.27      4.38 o 
   3   6  11        3.12        3.54      4.69 o 
   4   6  11        0.00       -5.21      3.63 o 
   1  -1  12        6.72        2.29      3.04 o 
   2  -1  12       13.79       18.82      4.10 o 
   1   0  12        0.00       -1.45      2.76 o 
   2   0  12        4.90        4.00      4.10 o 
   3   0  12        0.37       -1.82      3.49 o 
   4   0  12        0.00       -0.44      3.96 o 
   1   1  12        0.04       -4.93      3.29 o 
   2   1  12        3.98       -1.05      3.40 o 
   3   1  12        3.75        4.56      4.01 o 
   4   1  12        5.58        8.03      4.25 o 
   1   2  12       12.80       11.08      4.83 o 
   2   2  12        2.45       -3.89      3.29 o 
   3   2  12        0.56       -4.96      3.31 o 
   4   2  12        0.07       -0.22      4.10 o 
   1   3  12        1.61        3.23      3.65 o 
   2   3  12        1.13        2.94      3.54 o 
   3   3  12        0.49       -2.62      3.63 o 
   4   3  12        1.00       -1.20      3.80 o 
   3   4  12       13.39       12.39      5.50 o 
                                                 
